# Supplementary material for: Crystal structure of (2-{3-[4-(4′-cyano­biphenyl-4-yl­oxy)but­oxy]pyridin-2-yl-κN}-5-(dodec­yloxy)phenyl-κC 1)(9-oxo­tetra­cos-7-en-7-olato-κ2 O,O′)platinum(II)
Source: Acta Crystallogr Sect E Struct Rep Online. 2014 Nov 5;70(Pt 12):m392–3. doi: 10.1107/S1600536814021928 (PMC4257408; doi:10.1107/S1600536814021928)
Supplement: Supplementary file 1 [file e-70-0m392-sup1.cif]

##############################################################################
#                                                                            #
# This CIF contains the data in a paper accepted for publication in          #
# Acta Crystallographica Section E. It conforms to the requirements of       #
# Notes for Authors for Acta Crystallographica Section E, and has been       #
# peer reviewed under the auspices of the IUCr Commission on Journals.       #
#                                                                            #
# Full details of the Crystallographic Information File format               #
# are given in the paper "The Crystallographic Information File (CIF):       #
# a New Standard Archive File for Crystallography" by S. R. Hall, F. H.      #
# Allen and I. D. Brown [Acta Cryst. (1991), A47, 655-685].                  #
#                                                                            #
# The current version of the core CIF dictionary is obtainable from          #
# ftp://ftp.iucr.org/pub/cif_core.dic.                                       #
#                                                                            #
# Software is freely available for graphical display of the structure(s)     #
# in this CIF. For information consult the CIF software page                 #
# http://www.iucr.org/resources/cif/software.                                #
#                                                                            #
# This file may be used for bona fide research purposes within the           #
# scientific community so long as proper attribution is given to the journal # 
# article from which it was obtained.                                        #
#                                                                            #
##############################################################################
data_global
_audit_creation_method
;
  Olex2 1.1
;
_journal_data_validation_number     ?
_journal_date_recd_electronic     2014-08-14
_journal_date_accepted     2014-10-05
_journal_name_full     'Acta Crystallographica, Section E'
_journal_year     2014
_journal_volume     70
_journal_issue     12
_journal_page_first     m392
_journal_page_last     m393
_journal_paper_category     HM
_journal_paper_doi     10.1107/S1600536814021928
_journal_coeditor_code     VN2086
_publ_contact_author_name     'Daibing, Luo'
_publ_contact_author_address
;
Analytical and Testing Center, Sichuan University,
Chengdu, Sichuan 610065,
People's Republic of China
;
_publ_contact_author_email     luodaibing690312@163.com
_publ_contact_author_fax     '86 028 8476 0808'
_publ_contact_author_phone     '86 028 8476 0802'
_publ_section_title
;\
Crystal structure of
(2-{3-[4-(4'-cyanobiphenyl-4-yloxy)butoxy]pyridin-2-yl-\k<i>N</i>}-5-\
(dodecyloxy)phenyl-\k<i>C</i>^1^)(9-oxotetracos-7-en-7-olato-\k^2^<i>O</i>,\
<i>O</i>')platinum(II)
;
loop_
    _publ_author_name
    _publ_author_address
    'Luo, Kaijun'
;
College of Chemistry and Materials Science,
Sichuan Normal University,
Chengdu, Sichuan 610068,
People's Republic of China
;
    'Liu, Hanlin'
;
College of Chemistry and Materials Science,
Sichuan Normal University,
Chengdu, Sichuan 610068,
People's Republic of China
;
    'Guo, Qing'
;
College of Chemistry and Materials Science,
Sichuan Normal University,
Chengdu, Sichuan 610068,
People's Republic of China
;
    'Luo, Daibing'
;
Analytical and Testing Center, Sichuan University,
Chengdu, Sichuan 610065,
People's Republic of China
;
data_I
_database_code_depnum_ccdc_archive     'CCDC 1027628'
_chemical_name_systematic
;\
(2-{3-[4-(4'-Cyanobiphenyl-4-yloxy)butoxy]pyridin-2-yl-\k<i>N</i>}-\
5-(dodecyloxy)phenyl-\k<i>C</i>^1^)(9-oxotetracos-7-en-7-olato-\
\k^2^<i>O</i>,<i>O</i>')platinum(II)
;
_chemical_name_common     ?
_chemical_formula_moiety     'C64 H92 N2 O5 Pt'
_chemical_formula_sum     'C64 H92 N2 O5 Pt'
_chemical_formula_structural     ?
_chemical_formula_analytical     ?
_chemical_formula_iupac     '[Pt (C40 H47 N2 O3) (C24 H45 O2)]'
_chemical_formula_weight     1164.49
_chemical_melting_point     ?
_symmetry_cell_setting     triclinic
_symmetry_space_group_name_H-M     'P -1'
_symmetry_space_group_name_Hall     '-P 1'
loop_
    _space_group_symop_id
    _space_group_symop_operation_xyz
    1 'x, y, z'
    2 '-x, -y, -z'
_cell_length_a     8.4938(3)
_cell_length_b     18.9062(7)
_cell_length_c     19.9303(7)
_cell_angle_alpha     88.215(3)
_cell_angle_beta     78.816(3)
_cell_angle_gamma     83.072(3)
_cell_volume     3116.71(19)
_cell_formula_units_Z     2
_cell_measurement_reflns_used     6800
_cell_measurement_theta_min     2.9435
_cell_measurement_theta_max     29.1425
_cell_measurement_temperature     293(2)
_exptl_crystal_description     plate
_exptl_crystal_colour     yellow
_exptl_crystal_size_max     0.23
_exptl_crystal_size_mid     0.20
_exptl_crystal_size_min     0.07
_exptl_crystal_size_rad     ?
_exptl_crystal_density_diffrn     1.241
_exptl_crystal_density_meas     ?
_exptl_crystal_density_method     'not measured'
_exptl_crystal_F_000     1216
_exptl_absorpt_coefficient_mu     2.297
_exptl_absorpt_correction_type     multi-scan
_exptl_absorpt_process_details
;
(<i>CrysAlisPro</i>; Oxford Diffraction, 2007)
;
_exptl_absorpt_correction_T_min     0.6201
_exptl_absorpt_correction_T_max     0.8557
_exptl_special_details     ?
_diffrn_ambient_temperature     293.15
_diffrn_radiation_type     'Mo K\a'
_diffrn_radiation_wavelength     0.7107
_diffrn_radiation_source     'Enhance (Mo) X-ray Source'
_diffrn_radiation_monochromator     graphite
_diffrn_measurement_device_type     'Oxford Diffraction Xcalibur, Eos'
_diffrn_measurement_method     '\w scans'
_diffrn_detector_area_resol_mean     16.0874
_diffrn_reflns_number     25616
_diffrn_reflns_av_R_equivalents     0.0441
_diffrn_reflns_av_sigmaI/netI     0.0719
_diffrn_reflns_theta_min     3.09
_diffrn_reflns_theta_max     25.03
_diffrn_reflns_theta_full     25.03
_diffrn_measured_fraction_theta_max     0.994
_diffrn_measured_fraction_theta_full     0.994
_diffrn_reflns_limit_h_min     -9
_diffrn_reflns_limit_h_max     10
_diffrn_reflns_limit_k_min     -22
_diffrn_reflns_limit_k_max     22
_diffrn_reflns_limit_l_min     0
_diffrn_reflns_limit_l_max     23
_diffrn_reflns_reduction_process     ?
_diffrn_standards_number     ?
_diffrn_standards_interval_count     ?
_diffrn_standards_interval_time     ?
_diffrn_standards_decay_%     ?
loop_
    _diffrn_standard_refln_index_h
    _diffrn_standard_refln_index_k
    _diffrn_standard_refln_index_l
    ? ? ?
_refine_special_details
;
Refinement of <i>F</i>^2^ against ALL reflections. The weighted <i>R</i>-factor
<i>wR</i> and goodness of fit <i>S</i> are based on <i>F</i>^2^, conventional
<i>R</i>-factors <i>R</i> are based on <i>F</i>, with <i>F</i> set to zero for
negative <i>F</i>^2^. The threshold expression of <i>F</i>^2^ >
\s(<i>F</i>^2^) is used only for calculating <i>R</i>-factors(gt) <i>etc</i>.
and is not relevant to the choice of reflections for refinement.
<i>R</i>-factors based on <i>F</i>^2^ are statistically about twice as large
as those based on <i>F</i>, and <i>R</i>- factors based on ALL data will be
even larger.
Moreover, some of C--C bond length for disordered lateral alkane chain and
atomic thermal vibration parameter, which affect refinement procedure, were
restrained.
;
_reflns_number_total     10933
_reflns_number_gt     7310
_reflns_threshold_expression     >2sigma(I)
_refine_ls_structure_factor_coef     Fsqd
_refine_ls_matrix_type     full
_refine_ls_R_factor_all     0.0975
_refine_ls_R_factor_gt     0.0611
_refine_ls_wR_factor_gt     0.1308
_refine_ls_wR_factor_ref     0.1521
_refine_ls_goodness_of_fit_all     ?
_refine_ls_goodness_of_fit_ref     1.025
_refine_ls_restrained_S_all     1.028
_refine_ls_restrained_S_obs     ?
_refine_ls_number_reflns     10933
_refine_ls_number_parameters     609
_refine_ls_number_restraints     50
_refine_ls_number_constraints     ?
_refine_ls_hydrogen_treatment     constr
_refine_ls_weighting_scheme     calc
_refine_ls_weighting_details
;
calc w=1/[\s^2^(Fo^2^)+(0.0717P)^2^+0.0000P] where P=(Fo^2^+2Fc^2^)/3
;
_refine_ls_shift/su_max     0.002
_refine_ls_shift/su_mean     0.000
_refine_diff_density_max     1.424
_refine_diff_density_min     -0.590
_refine_ls_extinction_method     none
_refine_ls_extinction_coef     ?
_refine_ls_abs_structure_details     ?
_refine_ls_abs_structure_Flack     ?
_refine_ls_abs_structure_Rogers     ?
loop_
    _atom_type_symbol
    _atom_type_description
    _atom_type_scat_dispersion_real
    _atom_type_scat_dispersion_imag
    _atom_type_scat_source
    'C' 'C' 0.0033 0.0016
                         'International Tables Vol C Tables 4.2.6.8 and 6.1.1.4'
    'H' 'H' 0.0000 0.0000
                         'International Tables Vol C Tables 4.2.6.8 and 6.1.1.4'
    'N' 'N' 0.0061 0.0033
                         'International Tables Vol C Tables 4.2.6.8 and 6.1.1.4'
    'O' 'O' 0.0106 0.0060
                         'International Tables Vol C Tables 4.2.6.8 and 6.1.1.4'
    'Pt' 'Pt' -1.7033 8.3905
                         'International Tables Vol C Tables 4.2.6.8 and 6.1.1.4'
_computing_data_collection
;
<i>CrysAlisPro</i> (Oxford Diffraction, 2007)
;
_computing_cell_refinement     '<i>CrysAlisPro</i> (Oxford Diffraction, 2007)'
_computing_data_reduction     '<i>CrysAlisPro</i> (Oxford Diffraction, 2007)'
_computing_structure_solution
;
SHELXS-97 (Sheldrick, 2008)
;
_computing_structure_refinement
;
SHELXL (Sheldrick, 2008)
;
_computing_molecular_graphics
;
OLEX2 (Dolomanov <i>et al.</i>,  2009)
;
_computing_publication_material
;
OLEX2 (Dolomanov <i>et al.</i>,  2009)
;
loop_
    _atom_site_type_symbol
    _atom_site_label
    _atom_site_fract_x
    _atom_site_fract_y
    _atom_site_fract_z
    _atom_site_U_iso_or_equiv
    _atom_site_adp_type
    _atom_site_calc_flag
    _atom_site_refinement_flags
    _atom_site_occupancy
    _atom_site_symmetry_multiplicity
    _atom_site_disorder_assembly
    _atom_site_disorder_group
    Pt Pt1 0.24385(3) 0.104200(16) 0.880858(12) 0.07868(15) Uani d . 1 1 . .
    O O1 0.0386(6) 0.0611(3) 0.9070(2) 0.0864(14) Uani d . 1 1 . .
    O O2 0.1414(9) 0.1965(4) 0.9350(3) 0.1312(14) Uani d U 1 1 A .
    O O3 0.8301(6) 0.0681(3) 0.7414(2) 0.0847(13) Uani d . 1 1 . .
    O O4 1.2933(6) -0.0392(3) 0.5417(3) 0.1008(16) Uani d . 1 1 . .
    O O5 0.3111(6) -0.1570(3) 0.7671(3) 0.1007(16) Uani d . 1 1 . .
    N N1 0.4586(7) 0.1377(3) 0.8511(3) 0.0708(15) Uani d . 1 1 . .
    N N2 1.969(2) -0.4363(9) 0.1741(7) 0.260(8) Uani d . 1 1 . .
    C C1 0.5707(8) 0.0925(4) 0.8084(3) 0.0685(18) Uani d . 1 1 . .
    C C2 0.7280(9) 0.1124(4) 0.7858(3) 0.0729(19) Uani d . 1 1 . .
    C C3 0.7677(10) 0.1755(5) 0.8086(4) 0.090(2) Uani d . 1 1 . .
    H H3 0.8710 0.1888 0.7945 0.108 Uiso calc R 1 1 . .
    C C4 0.6523(12) 0.2177(5) 0.8523(4) 0.093(2) Uani d . 1 1 . .
    H H4 0.6775 0.2597 0.8686 0.111 Uiso calc R 1 1 . .
    C C5 0.5027(11) 0.1986(4) 0.8716(4) 0.085(2) Uani d . 1 1 . .
    H H5 0.4259 0.2287 0.9005 0.102 Uiso calc R 1 1 . .
    C C6 0.5083(8) 0.0258(4) 0.7930(3) 0.0665(17) Uani d . 1 1 . .
    C C7 0.5978(8) -0.0286(4) 0.7512(3) 0.0733(18) Uani d . 1 1 . .
    H H7 0.7029 -0.0244 0.7286 0.088 Uiso calc R 1 1 . .
    C C8 0.5254(9) -0.0885(4) 0.7445(4) 0.083(2) Uani d . 1 1 . .
    H H8 0.5830 -0.1253 0.7168 0.100 Uiso calc R 1 1 . .
    C C9 0.3678(9) -0.0957(5) 0.7782(4) 0.082(2) Uani d . 1 1 . .
    C C10 0.2801(8) -0.0411(4) 0.8183(3) 0.0727(18) Uani d . 1 1 . .
    H H10 0.1741 -0.0451 0.8398 0.087 Uiso calc R 1 1 . .
    C C11 0.3515(7) 0.0216(4) 0.8270(3) 0.0675(18) Uani d . 1 1 . .
    C C12 0.9947(9) 0.0833(5) 0.7188(4) 0.088(2) Uani d . 1 1 . .
    H H12A 1.0487 0.0844 0.7574 0.106 Uiso calc R 1 1 . .
    H H12B 0.9976 0.1290 0.6952 0.106 Uiso calc R 1 1 . .
    C C13 1.0748(9) 0.0232(5) 0.6706(4) 0.091(2) Uani d . 1 1 . .
    H H13A 1.0194 0.0236 0.6324 0.109 Uiso calc R 1 1 . .
    H H13B 1.0639 -0.0219 0.6946 0.109 Uiso calc R 1 1 . .
    C C14 1.2529(9) 0.0289(5) 0.6435(4) 0.099(3) Uani d . 1 1 . .
    H H14A 1.2627 0.0693 0.6125 0.119 Uiso calc R 1 1 . .
    H H14B 1.3040 0.0377 0.6815 0.119 Uiso calc R 1 1 . .
    C C15 1.3406(10) -0.0368(5) 0.6068(4) 0.101(3) Uani d . 1 1 . .
    H H15A 1.4564 -0.0356 0.6004 0.121 Uiso calc R 1 1 . .
    H H15B 1.3137 -0.0790 0.6335 0.121 Uiso calc R 1 1 . .
    C C16 1.3701(9) -0.0925(5) 0.4992(4) 0.092(2) Uani d . 1 1 . .
    C C17 1.4668(11) -0.1505(5) 0.5184(4) 0.108(3) Uani d . 1 1 . .
    H H17 1.4813 -0.1558 0.5634 0.129 Uiso calc R 1 1 . .
    C C18 1.5423(11) -0.2008(5) 0.4700(4) 0.111(3) Uani d . 1 1 . .
    H H18 1.6028 -0.2409 0.4840 0.133 Uiso calc R 1 1 . .
    C C19 1.5316(10) -0.1939(5) 0.4021(4) 0.092(2) Uani d . 1 1 . .
    C C20 1.4322(10) -0.1347(5) 0.3843(4) 0.096(2) Uani d . 1 1 . .
    H H20 1.4198 -0.1294 0.3390 0.115 Uiso calc R 1 1 . .
    C C21 1.3527(9) -0.0845(5) 0.4303(4) 0.092(2) Uani d . 1 1 . .
    H H21 1.2882 -0.0456 0.4165 0.110 Uiso calc R 1 1 . .
    C C22 1.6224(11) -0.2455(5) 0.3514(4) 0.101(3) Uani d . 1 1 . .
    C C23 1.6491(16) -0.3181(6) 0.3678(5) 0.148(4) Uani d . 1 1 . .
    H H23 1.6043 -0.3337 0.4113 0.178 Uiso calc R 1 1 . .
    C C24 1.7386(19) -0.3664(7) 0.3222(7) 0.181(6) Uani d . 1 1 . .
    H H24 1.7565 -0.4140 0.3348 0.217 Uiso calc R 1 1 . .
    C C25 1.8031(17) -0.3439(7) 0.2565(6) 0.151(4) Uani d . 1 1 . .
    C C26 1.7752(12) -0.2741(6) 0.2373(5) 0.118(3) Uani d . 1 1 . .
    H H26 1.8153 -0.2594 0.1930 0.141 Uiso calc R 1 1 . .
    C C27 1.6871(11) -0.2262(6) 0.2845(4) 0.102(3) Uani d . 1 1 . .
    H H27 1.6697 -0.1787 0.2713 0.122 Uiso calc R 1 1 . .
    C C28 1.892(2) -0.3965(8) 0.2113(7) 0.196(7) Uani d . 1 1 . .
    C C29 0.1523(10) -0.1683(5) 0.8017(4) 0.105(3) Uani d . 1 1 . .
    H H29A 0.0721 -0.1355 0.7845 0.126 Uiso calc R 1 1 . .
    H H29B 0.1408 -0.1607 0.8504 0.126 Uiso calc R 1 1 . .
    C C30 0.1290(13) -0.2456(6) 0.7882(5) 0.139(4) Uani d . 1 1 . .
    H H30A 0.2150 -0.2776 0.8022 0.167 Uiso calc R 1 1 . .
    H H30B 0.0272 -0.2568 0.8154 0.167 Uiso calc R 1 1 . .
    C C31 0.1294(14) -0.2569(6) 0.7170(5) 0.146(4) Uani d . 1 1 . .
    H H31A 0.2213 -0.2376 0.6890 0.175 Uiso calc R 1 1 . .
    H H31B 0.0317 -0.2321 0.7049 0.175 Uiso calc R 1 1 . .
    C C32 0.1388(16) -0.3392(6) 0.7021(6) 0.154(4) Uani d . 1 1 . .
    H H32A 0.2264 -0.3645 0.7212 0.185 Uiso calc R 1 1 . .
    H H32B 0.0391 -0.3564 0.7251 0.185 Uiso calc R 1 1 . .
    C C33 0.1643(17) -0.3555(6) 0.6299(6) 0.166(5) Uani d . 1 1 . .
    H H33A 0.2596 -0.3346 0.6071 0.199 Uiso calc R 1 1 . .
    H H33B 0.0732 -0.3317 0.6121 0.199 Uiso calc R 1 1 . .
    C C34 0.1852(16) -0.4328(5) 0.6100(6) 0.146(4) Uani d . 1 1 . .
    H H34A 0.2724 -0.4572 0.6300 0.175 Uiso calc R 1 1 . .
    H H34B 0.0873 -0.4530 0.6305 0.175 Uiso calc R 1 1 . .
    C C35 0.2200(17) -0.4484(6) 0.5363(6) 0.156(4) Uani d . 1 1 . .
    H H35A 0.1303 -0.4252 0.5171 0.188 Uiso calc R 1 1 . .
    H H35B 0.3145 -0.4256 0.5158 0.188 Uiso calc R 1 1 . .
    C C36 0.2483(15) -0.5221(6) 0.5139(5) 0.139(4) Uani d . 1 1 . .
    H H36A 0.1546 -0.5450 0.5350 0.167 Uiso calc R 1 1 . .
    H H36B 0.3392 -0.5450 0.5325 0.167 Uiso calc R 1 1 . .
    C C37 0.2809(16) -0.5378(6) 0.4398(6) 0.153(4) Uani d . 1 1 . .
    H H37A 0.1893 -0.5161 0.4210 0.184 Uiso calc R 1 1 . .
    H H37B 0.3740 -0.5147 0.4182 0.184 Uiso calc R 1 1 . .
    C C38 0.3112(17) -0.6134(6) 0.4204(6) 0.156(4) Uani d . 1 1 . .
    H H38A 0.2170 -0.6363 0.4409 0.187 Uiso calc R 1 1 . .
    H H38B 0.4012 -0.6354 0.4401 0.187 Uiso calc R 1 1 . .
    C C39 0.3474(17) -0.6282(7) 0.3463(6) 0.171(5) Uani d . 1 1 . .
    H H39A 0.2584 -0.6054 0.3264 0.205 Uiso calc R 1 1 . .
    H H39B 0.4429 -0.6061 0.3259 0.205 Uiso calc R 1 1 . .
    C C40 0.375(2) -0.7038(8) 0.3270(7) 0.215(7) Uani d . 1 1 . .
    H H40A 0.4323 -0.7084 0.2806 0.323 Uiso calc R 1 1 . .
    H H40B 0.2724 -0.7220 0.3310 0.323 Uiso calc R 1 1 . .
    H H40C 0.4367 -0.7302 0.3568 0.323 Uiso calc R 1 1 . .
    C C41 -0.0896(9) 0.0900(5) 0.9480(4) 0.091(3) Uani d . 1 1 . .
    C C42 -0.1078(11) 0.1551(6) 0.9779(4) 0.111(3) Uani d U 1 1 A .
    H H42 -0.2066 0.1676 1.0068 0.133 Uiso calc R 1 1 . .
    C C43 0.0003(16) 0.2050(6) 0.9712(6) 0.1312(14) Uani d DU 1 1 . .
    C C44 -0.2244(10) 0.0416(6) 0.9605(4) 0.107(3) Uani d . 1 1 . .
    H H44A -0.2503 0.0317 1.0092 0.129 Uiso calc R 1 1 . .
    H H44B -0.3198 0.0677 0.9478 0.129 Uiso calc R 1 1 . .
    C C45 -0.1905(9) -0.0283(5) 0.9235(4) 0.096(3) Uani d . 1 1 . .
    H H45A -0.0971 -0.0556 0.9368 0.115 Uiso calc R 1 1 . .
    H H45B -0.1641 -0.0192 0.8747 0.115 Uiso calc R 1 1 . .
    C C46 -0.3305(9) -0.0718(5) 0.9381(4) 0.099(3) Uani d . 1 1 . .
    H H46A -0.3608 -0.0786 0.9871 0.118 Uiso calc R 1 1 . .
    H H46B -0.4221 -0.0454 0.9225 0.118 Uiso calc R 1 1 . .
    C C47 -0.2946(10) -0.1431(6) 0.9044(4) 0.113(3) Uani d . 1 1 . .
    H H47A -0.2639 -0.1358 0.8555 0.136 Uiso calc R 1 1 . .
    H H47B -0.2020 -0.1688 0.9199 0.136 Uiso calc R 1 1 . .
    C C48 -0.4285(13) -0.1890(7) 0.9171(5) 0.134(4) Uani d . 1 1 . .
    H H48A -0.4585 -0.1968 0.9660 0.161 Uiso calc R 1 1 . .
    H H48B -0.5215 -0.1632 0.9021 0.161 Uiso calc R 1 1 . .
    C C49 -0.3936(17) -0.2591(8) 0.8834(7) 0.193(6) Uani d . 1 1 . .
    H H49A -0.3858 -0.2526 0.8350 0.289 Uiso calc R 1 1 . .
    H H49B -0.4790 -0.2876 0.9009 0.289 Uiso calc R 1 1 . .
    H H49C -0.2933 -0.2827 0.8925 0.289 Uiso calc R 1 1 . .
    C C50 -0.025(2) 0.2803(9) 1.0074(10) 0.1312(14) Uani d PD 0.595(7) 1 A 1
    H H50A -0.0691 0.2755 1.0558 0.157 Uiso calc PR 0.595(7) 1 A 1
    H H50B 0.0769 0.2999 1.0023 0.157 Uiso calc PR 0.595(7) 1 A 1
    C C62 -1.009(4) 0.8053(15) 1.4640(12) 0.151(2) Uani d PD 0.595(7) 1 A 1
    H H62A -1.1167 0.8057 1.4545 0.181 Uiso calc PR 0.595(7) 1 A 1
    H H62B -0.9582 0.8427 1.4367 0.181 Uiso calc PR 0.595(7) 1 A 1
    C C60 -0.878(4) 0.7127(12) 1.3689(13) 0.151(2) Uani d PD 0.595(7) 1 A 1
    H H60A -0.8091 0.7465 1.3451 0.181 Uiso calc PR 0.595(7) 1 A 1
    H H60B -0.9805 0.7229 1.3538 0.181 Uiso calc PR 0.595(7) 1 A 1
    C C61 -0.912(4) 0.7339(14) 1.4424(13) 0.151(2) Uani d PD 0.595(7) 1 A 1
    H H61A -0.8091 0.7329 1.4567 0.181 Uiso calc PR 0.595(7) 1 A 1
    H H61B -0.9686 0.6972 1.4685 0.181 Uiso calc PR 0.595(7) 1 A 1
    C C64 -1.113(3) 0.8968(10) 1.5474(10) 0.151(2) Uani d PD 0.595(7) 1 A 1
    H H64A -1.1772 0.9052 1.5128 0.226 Uiso calc PR 0.595(7) 1 A 1
    H H64B -1.0365 0.9310 1.5427 0.226 Uiso calc PR 0.595(7) 1 A 1
    H H64C -1.1816 0.9012 1.5918 0.226 Uiso calc PR 0.595(7) 1 A 1
    C C63 -1.022(3) 0.8213(11) 1.5396(11) 0.151(2) Uani d PD 0.595(7) 1 A 1
    H H63A -0.9155 0.8201 1.5511 0.181 Uiso calc PR 0.595(7) 1 A 1
    H H63B -1.0815 0.7875 1.5685 0.181 Uiso calc PR 0.595(7) 1 A 1
    C C58 -0.686(3) 0.6430(11) 1.2697(12) 0.151(2) Uani d PD 0.595(7) 1 A 1
    H H58A -0.5852 0.6593 1.2756 0.181 Uiso calc PR 0.595(7) 1 A 1
    H H58B -0.7318 0.6740 1.2370 0.181 Uiso calc PR 0.595(7) 1 A 1
    C C59 -0.806(3) 0.6415(12) 1.3394(11) 0.151(2) Uani d PD 0.595(7) 1 A 1
    H H59A -0.8935 0.6150 1.3334 0.181 Uiso calc PR 0.595(7) 1 A 1
    H H59B -0.7505 0.6155 1.3723 0.181 Uiso calc PR 0.595(7) 1 A 1
    C C56 -0.559(2) 0.5630(9) 1.1725(8) 0.1312(14) Uani d PD 0.595(7) 1 A 1
    H H56A -0.5023 0.6050 1.1642 0.157 Uiso calc PR 0.595(7) 1 A 1
    H H56B -0.6302 0.5632 1.1399 0.157 Uiso calc PR 0.595(7) 1 A 1
    C C57 -0.657(2) 0.5640(10) 1.2453(10) 0.151(2) Uani d PD 0.595(7) 1 A 1
    H H57A -0.5979 0.5345 1.2751 0.181 Uiso calc PR 0.595(7) 1 A 1
    H H57B -0.7591 0.5459 1.2463 0.181 Uiso calc PR 0.595(7) 1 A 1
    C C51 -0.144(2) 0.3293(8) 0.9724(8) 0.1312(14) Uani d PD 0.595(7) 1 A 1
    H H51A -0.2483 0.3112 0.9824 0.157 Uiso calc PR 0.595(7) 1 A 1
    H H51B -0.1059 0.3268 0.9233 0.157 Uiso calc PR 0.595(7) 1 A 1
    C C52 -0.168(2) 0.4101(8) 0.9945(7) 0.1312(14) Uani d PD 0.595(7) 1 A 1
    H H52A -0.0654 0.4293 0.9884 0.157 Uiso calc PR 0.595(7) 1 A 1
    H H52B -0.2379 0.4388 0.9683 0.157 Uiso calc PR 0.595(7) 1 A 1
    C C54 -0.316(2) 0.4857(8) 1.0949(8) 0.1312(14) Uani d PD 0.595(7) 1 A 1
    H H54A -0.2255 0.5118 1.0971 0.157 Uiso calc PR 0.595(7) 1 A 1
    H H54B -0.3719 0.5090 1.0606 0.157 Uiso calc PR 0.595(7) 1 A 1
    C C53 -0.247(2) 0.4074(8) 1.0701(8) 0.1312(14) Uani d PD 0.595(7) 1 A 1
    H H53A -0.1683 0.3873 1.0968 0.157 Uiso calc PR 0.595(7) 1 A 1
    H H53B -0.3342 0.3775 1.0764 0.157 Uiso calc PR 0.595(7) 1 A 1
    C C55 -0.429(2) 0.4915(9) 1.1628(8) 0.1312(14) Uani d PD 0.595(7) 1 A 1
    H H55A -0.3657 0.4902 1.1985 0.157 Uiso calc PR 0.595(7) 1 A 1
    H H55B -0.4882 0.4502 1.1691 0.157 Uiso calc PR 0.595(7) 1 A 1
    C C50A -0.079(3) 0.2691(11) 1.0120(13) 0.1312(14) Uani d PD 0.405(7) 1 A 2
    H H50C -0.0479 0.2672 1.0565 0.157 Uiso calc PR 0.405(7) 1 A 2
    H H50D -0.1952 0.2711 1.0187 0.157 Uiso calc PR 0.405(7) 1 A 2
    C C51A -0.023(4) 0.3336(11) 0.9727(12) 0.1312(14) Uani d PD 0.405(7) 1 A 2
    H H51C -0.0626 0.3389 0.9301 0.157 Uiso calc PR 0.405(7) 1 A 2
    H H51D 0.0940 0.3305 0.9628 0.157 Uiso calc PR 0.405(7) 1 A 2
    C C52A -0.099(3) 0.3978(13) 1.0228(13) 0.1312(14) Uani d PD 0.405(7) 1 A 2
    H H52C -0.0362 0.4372 1.0094 0.157 Uiso calc PR 0.405(7) 1 A 2
    H H52D -0.0833 0.3832 1.0684 0.157 Uiso calc PR 0.405(7) 1 A 2
    C C53A -0.290(3) 0.4289(12) 1.0289(14) 0.1312(14) Uani d PD 0.405(7) 1 A 2
    H H53C -0.3097 0.4271 0.9827 0.157 Uiso calc PR 0.405(7) 1 A 2
    H H53D -0.3489 0.3929 1.0547 0.157 Uiso calc PR 0.405(7) 1 A 2
    C C54A -0.383(3) 0.5025(12) 1.0582(11) 0.1312(14) Uani d PD 0.405(7) 1 A 2
    H H54C -0.3036 0.5350 1.0590 0.157 Uiso calc PR 0.405(7) 1 A 2
    H H54D -0.4499 0.5219 1.0261 0.157 Uiso calc PR 0.405(7) 1 A 2
    C C55A -0.491(3) 0.5024(13) 1.1296(11) 0.1312(14) Uani d PD 0.405(7) 1 A 2
    H H55C -0.4704 0.4561 1.1504 0.157 Uiso calc PR 0.405(7) 1 A 2
    H H55D -0.6030 0.5078 1.1238 0.157 Uiso calc PR 0.405(7) 1 A 2
    C C56A -0.473(3) 0.5612(14) 1.1816(12) 0.1312(14) Uani d PD 0.405(7) 1 A 2
    H H56C -0.3649 0.5510 1.1909 0.157 Uiso calc PR 0.405(7) 1 A 2
    H H56D -0.4763 0.6062 1.1568 0.157 Uiso calc PR 0.405(7) 1 A 2
    C C57A -0.585(3) 0.5752(16) 1.2507(14) 0.151(2) Uani d PD 0.405(7) 1 A 2
    H H57C -0.5130 0.5803 1.2820 0.181 Uiso calc PR 0.405(7) 1 A 2
    H H57D -0.6284 0.5303 1.2630 0.181 Uiso calc PR 0.405(7) 1 A 2
    C C58A -0.732(4) 0.6331(17) 1.2738(15) 0.151(2) Uani d PD 0.405(7) 1 A 2
    H H58C -0.7159 0.6746 1.2445 0.181 Uiso calc PR 0.405(7) 1 A 2
    H H58D -0.8284 0.6149 1.2657 0.181 Uiso calc PR 0.405(7) 1 A 2
    C C59A -0.763(4) 0.6576(17) 1.3484(14) 0.151(2) Uani d PD 0.405(7) 1 A 2
    H H59C -0.8154 0.6217 1.3775 0.181 Uiso calc PR 0.405(7) 1 A 2
    H H59D -0.6606 0.6613 1.3616 0.181 Uiso calc PR 0.405(7) 1 A 2
    C C60A -0.869(6) 0.7290(19) 1.361(2) 0.151(2) Uani d PD 0.405(7) 1 A 2
    H H60C -0.8034 0.7680 1.3508 0.181 Uiso calc PR 0.405(7) 1 A 2
    H H60D -0.9501 0.7338 1.3327 0.181 Uiso calc PR 0.405(7) 1 A 2
    C C61A -0.947(5) 0.729(2) 1.4362(18) 0.151(2) Uani d PD 0.405(7) 1 A 2
    H H61C -0.8758 0.7016 1.4626 0.181 Uiso calc PR 0.405(7) 1 A 2
    H H61D -1.0475 0.7075 1.4426 0.181 Uiso calc PR 0.405(7) 1 A 2
    C C62A -0.980(6) 0.807(2) 1.4593(17) 0.151(2) Uani d PD 0.405(7) 1 A 2
    H H62C -0.8788 0.8266 1.4555 0.181 Uiso calc PR 0.405(7) 1 A 2
    H H62D -1.0440 0.8343 1.4300 0.181 Uiso calc PR 0.405(7) 1 A 2
    C C63A -1.072(4) 0.8108(17) 1.5336(14) 0.151(2) Uani d PD 0.405(7) 1 A 2
    H H63C -1.0124 0.7752 1.5583 0.181 Uiso calc PR 0.405(7) 1 A 2
    H H63D -1.1742 0.7934 1.5331 0.181 Uiso calc PR 0.405(7) 1 A 2
    C C64A -1.113(4) 0.8766(15) 1.5802(14) 0.151(2) Uani d PD 0.405(7) 1 A 2
    H H64D -1.0301 0.9076 1.5683 0.226 Uiso calc PR 0.405(7) 1 A 2
    H H64E -1.1196 0.8616 1.6271 0.226 Uiso calc PR 0.405(7) 1 A 2
    H H64F -1.2148 0.9015 1.5744 0.226 Uiso calc PR 0.405(7) 1 A 2
loop_
    _atom_site_aniso_label
    _atom_site_aniso_U_11
    _atom_site_aniso_U_22
    _atom_site_aniso_U_33
    _atom_site_aniso_U_12
    _atom_site_aniso_U_13
    _atom_site_aniso_U_23
    Pt1 0.0873(2) 0.0880(3) 0.05385(18) 0.01122(16) -0.00836(13) -0.01002(14)
    O1 0.089(3) 0.089(4) 0.067(3) 0.027(3) -0.003(2) -0.010(3)
    O2 0.146(4) 0.122(3) 0.115(3) 0.033(3) -0.024(2) -0.028(2)
    O3 0.073(3) 0.095(4) 0.082(3) -0.009(3) -0.003(2) -0.013(3)
    O4 0.094(4) 0.125(5) 0.079(3) 0.006(3) -0.019(3) -0.006(3)
    O5 0.092(4) 0.087(4) 0.115(4) -0.020(3) 0.010(3) -0.029(3)
    N1 0.085(4) 0.070(4) 0.055(3) 0.012(3) -0.019(3) -0.013(3)
    N2 0.317(19) 0.246(17) 0.179(12) 0.085(14) -0.014(12) -0.079(12)
    C1 0.066(4) 0.093(6) 0.048(3) 0.002(4) -0.020(3) -0.006(3)
    C2 0.090(5) 0.069(5) 0.061(4) 0.000(4) -0.022(4) -0.002(3)
    C3 0.103(6) 0.091(6) 0.074(5) -0.010(5) -0.015(4) -0.007(4)
    C4 0.115(7) 0.085(6) 0.086(5) -0.015(5) -0.037(5) -0.007(4)
    C5 0.103(6) 0.086(6) 0.067(4) 0.005(5) -0.024(4) -0.015(4)
    C6 0.069(4) 0.074(5) 0.055(4) -0.001(4) -0.012(3) -0.002(3)
    C7 0.062(4) 0.081(5) 0.073(4) 0.001(4) -0.006(3) -0.014(4)
    C8 0.076(5) 0.093(6) 0.075(5) 0.001(4) -0.004(4) -0.028(4)
    C9 0.080(5) 0.088(6) 0.072(4) -0.005(4) 0.001(4) -0.013(4)
    C10 0.064(4) 0.084(5) 0.066(4) -0.009(4) -0.004(3) 0.000(4)
    C11 0.045(3) 0.100(6) 0.053(4) 0.001(3) -0.005(3) 0.011(3)
    C12 0.079(5) 0.108(7) 0.076(5) -0.013(4) -0.008(4) 0.005(4)
    C13 0.075(5) 0.107(7) 0.089(5) -0.010(4) -0.013(4) -0.001(5)
    C14 0.092(6) 0.123(8) 0.085(5) -0.025(5) -0.015(4) 0.001(5)
    C15 0.095(6) 0.133(8) 0.072(5) -0.010(5) -0.011(4) -0.009(5)
    C16 0.080(5) 0.114(7) 0.081(5) -0.006(5) -0.012(4) -0.001(5)
    C17 0.126(7) 0.120(8) 0.076(5) 0.004(6) -0.027(5) 0.010(5)
    C18 0.144(8) 0.105(7) 0.076(5) 0.022(6) -0.026(5) 0.006(5)
    C19 0.107(6) 0.097(6) 0.074(5) -0.013(5) -0.024(4) 0.014(5)
    C20 0.102(6) 0.118(7) 0.070(5) -0.011(5) -0.023(4) 0.010(5)
    C21 0.085(5) 0.108(7) 0.082(5) -0.012(5) -0.017(4) 0.011(5)
    C22 0.127(7) 0.092(7) 0.081(6) 0.002(5) -0.022(5) 0.006(5)
    C23 0.226(12) 0.110(9) 0.091(7) 0.017(8) -0.012(7) 0.008(7)
    C24 0.292(17) 0.112(10) 0.116(9) 0.034(10) -0.023(10) -0.001(8)
    C25 0.213(13) 0.133(11) 0.089(8) 0.026(9) -0.012(7) -0.021(7)
    C26 0.137(8) 0.135(10) 0.071(6) 0.009(7) -0.011(5) -0.008(6)
    C27 0.114(7) 0.124(8) 0.070(5) -0.016(6) -0.024(5) 0.014(5)
    C28 0.288(19) 0.152(13) 0.118(10) 0.068(12) -0.015(10) -0.040(9)
    C29 0.101(6) 0.111(7) 0.101(6) -0.033(5) 0.005(5) -0.021(5)
    C30 0.140(9) 0.156(10) 0.117(8) -0.058(8) 0.014(6) -0.038(7)
    C31 0.172(10) 0.154(11) 0.125(8) -0.068(8) -0.031(7) -0.016(7)
    C32 0.203(12) 0.128(10) 0.140(9) -0.020(8) -0.049(8) -0.042(8)
    C33 0.206(13) 0.119(10) 0.169(11) -0.024(9) -0.021(9) -0.049(8)
    C34 0.209(12) 0.088(7) 0.142(9) -0.002(7) -0.042(8) -0.027(7)
    C35 0.215(13) 0.099(9) 0.151(11) -0.012(8) -0.023(9) -0.038(7)
    C36 0.208(12) 0.090(8) 0.122(8) -0.015(7) -0.040(8) -0.006(6)
    C37 0.229(14) 0.108(9) 0.115(9) -0.022(9) -0.008(8) -0.020(7)
    C38 0.217(13) 0.125(10) 0.124(9) -0.032(9) -0.019(8) -0.023(7)
    C39 0.224(14) 0.142(11) 0.134(10) -0.005(10) -0.005(9) -0.038(8)
    C40 0.278(18) 0.184(15) 0.170(12) -0.041(13) 0.009(11) -0.066(11)
    C41 0.076(5) 0.130(8) 0.054(4) 0.023(5) -0.001(4) 0.009(5)
    C42 0.109(6) 0.142(8) 0.062(5) 0.057(4) -0.006(4) -0.028(5)
    C43 0.146(4) 0.122(3) 0.115(3) 0.033(3) -0.024(2) -0.028(2)
    C44 0.088(6) 0.154(9) 0.060(5) 0.038(6) 0.002(4) 0.010(5)
    C45 0.061(5) 0.145(8) 0.070(5) 0.013(5) -0.003(4) 0.014(5)
    C46 0.084(6) 0.141(8) 0.063(4) 0.009(5) -0.010(4) 0.012(5)
    C47 0.083(6) 0.177(11) 0.086(6) -0.037(7) -0.026(5) 0.026(6)
    C48 0.120(8) 0.184(12) 0.103(7) -0.045(8) -0.019(6) 0.005(8)
    C49 0.181(13) 0.203(15) 0.197(13) -0.079(12) -0.004(10) -0.031(12)
    C50 0.146(4) 0.122(3) 0.115(3) 0.033(3) -0.024(2) -0.028(2)
    C62 0.171(6) 0.128(4) 0.140(4) -0.007(4) -0.006(4) -0.002(4)
    C60 0.171(6) 0.128(4) 0.140(4) -0.007(4) -0.006(4) -0.002(4)
    C61 0.171(6) 0.128(4) 0.140(4) -0.007(4) -0.006(4) -0.002(4)
    C64 0.171(6) 0.128(4) 0.140(4) -0.007(4) -0.006(4) -0.002(4)
    C63 0.171(6) 0.128(4) 0.140(4) -0.007(4) -0.006(4) -0.002(4)
    C58 0.171(6) 0.128(4) 0.140(4) -0.007(4) -0.006(4) -0.002(4)
    C59 0.171(6) 0.128(4) 0.140(4) -0.007(4) -0.006(4) -0.002(4)
    C56 0.146(4) 0.122(3) 0.115(3) 0.033(3) -0.024(2) -0.028(2)
    C57 0.171(6) 0.128(4) 0.140(4) -0.007(4) -0.006(4) -0.002(4)
    C51 0.146(4) 0.122(3) 0.115(3) 0.033(3) -0.024(2) -0.028(2)
    C52 0.146(4) 0.122(3) 0.115(3) 0.033(3) -0.024(2) -0.028(2)
    C54 0.146(4) 0.122(3) 0.115(3) 0.033(3) -0.024(2) -0.028(2)
    C53 0.146(4) 0.122(3) 0.115(3) 0.033(3) -0.024(2) -0.028(2)
    C55 0.146(4) 0.122(3) 0.115(3) 0.033(3) -0.024(2) -0.028(2)
    C50A 0.146(4) 0.122(3) 0.115(3) 0.033(3) -0.024(2) -0.028(2)
    C51A 0.146(4) 0.122(3) 0.115(3) 0.033(3) -0.024(2) -0.028(2)
    C52A 0.146(4) 0.122(3) 0.115(3) 0.033(3) -0.024(2) -0.028(2)
    C53A 0.146(4) 0.122(3) 0.115(3) 0.033(3) -0.024(2) -0.028(2)
    C54A 0.146(4) 0.122(3) 0.115(3) 0.033(3) -0.024(2) -0.028(2)
    C55A 0.146(4) 0.122(3) 0.115(3) 0.033(3) -0.024(2) -0.028(2)
    C56A 0.146(4) 0.122(3) 0.115(3) 0.033(3) -0.024(2) -0.028(2)
    C57A 0.171(6) 0.128(4) 0.140(4) -0.007(4) -0.006(4) -0.002(4)
    C58A 0.171(6) 0.128(4) 0.140(4) -0.007(4) -0.006(4) -0.002(4)
    C59A 0.171(6) 0.128(4) 0.140(4) -0.007(4) -0.006(4) -0.002(4)
    C60A 0.171(6) 0.128(4) 0.140(4) -0.007(4) -0.006(4) -0.002(4)
    C61A 0.171(6) 0.128(4) 0.140(4) -0.007(4) -0.006(4) -0.002(4)
    C62A 0.171(6) 0.128(4) 0.140(4) -0.007(4) -0.006(4) -0.002(4)
    C63A 0.171(6) 0.128(4) 0.140(4) -0.007(4) -0.006(4) -0.002(4)
    C64A 0.171(6) 0.128(4) 0.140(4) -0.007(4) -0.006(4) -0.002(4)
_geom_special_details
;
All e.s.d.'s (except the e.s.d. in the dihedral angle between two l.s. planes)
are estimated using the full covariance matrix. The cell e.s.d.'s are taken
into account individually in the estimation of e.s.d.'s in distances, angles
and torsion angles; correlations between e.s.d.'s in cell parameters are only
used when they are defined by crystal symmetry. An approximate (isotropic)
treatment of cell e.s.d.'s is used for estimating e.s.d.'s involving l.s.
planes.
;
loop_
    _geom_bond_atom_site_label_1
    _geom_bond_atom_site_label_2
    _geom_bond_site_symmetry_2
    _geom_bond_distance
    _geom_bond_publ_flag
    Pt1 O1 . 1.984(5) ?
    Pt1 O2 . 2.086(7) ?
    Pt1 N1 . 1.979(6) ?
    Pt1 C11 . 1.952(7) ?
    O1 C41 . 1.301(8) ?
    O2 C43 . 1.267(13) ?
    O3 C2 . 1.346(8) ?
    O3 C12 . 1.444(8) ?
    O4 C15 . 1.435(8) ?
    O4 C16 . 1.356(9) ?
    O5 C9 . 1.346(9) ?
    O5 C29 . 1.428(9) ?
    N1 C1 . 1.377(8) ?
    N1 C5 . 1.351(9) ?
    N2 C28 . 1.127(15) ?
    C1 C2 . 1.416(9) ?
    C1 C6 . 1.488(10) ?
    C2 C3 . 1.391(10) ?
    C3 H3 . 0.9300 ?
    C3 C4 . 1.371(11) ?
    C4 H4 . 0.9300 ?
    C4 C5 . 1.343(10) ?
    C5 H5 . 0.9300 ?
    C6 C7 . 1.396(9) ?
    C6 C11 . 1.382(9) ?
    C7 H7 . 0.9300 ?
    C7 C8 . 1.375(10) ?
    C8 H8 . 0.9300 ?
    C8 C9 . 1.397(10) ?
    C9 C10 . 1.377(9) ?
    C10 H10 . 0.9300 ?
    C10 C11 . 1.424(10) ?
    C12 H12A . 0.9700 ?
    C12 H12B . 0.9700 ?
    C12 C13 . 1.518(10) ?
    C13 H13A . 0.9700 ?
    C13 H13B . 0.9700 ?
    C13 C14 . 1.520(10) ?
    C14 H14A . 0.9700 ?
    C14 H14B . 0.9700 ?
    C14 C15 . 1.502(11) ?
    C15 H15A . 0.9700 ?
    C15 H15B . 0.9700 ?
    C16 C17 . 1.378(11) ?
    C16 C21 . 1.411(10) ?
    C17 H17 . 0.9300 ?
    C17 C18 . 1.384(11) ?
    C18 H18 . 0.9300 ?
    C18 C19 . 1.374(10) ?
    C19 C20 . 1.398(11) ?
    C19 C22 . 1.465(11) ?
    C20 H20 . 0.9300 ?
    C20 C21 . 1.363(11) ?
    C21 H21 . 0.9300 ?
    C22 C23 . 1.402(13) ?
    C22 C27 . 1.396(11) ?
    C23 H23 . 0.9300 ?
    C23 C24 . 1.362(14) ?
    C24 H24 . 0.9300 ?
    C24 C25 . 1.391(15) ?
    C25 C26 . 1.368(14) ?
    C25 C28 . 1.409(16) ?
    C26 H26 . 0.9300 ?
    C26 C27 . 1.371(13) ?
    C27 H27 . 0.9300 ?
    C29 H29A . 0.9700 ?
    C29 H29B . 0.9700 ?
    C29 C30 . 1.537(12) ?
    C30 H30A . 0.9700 ?
    C30 H30B . 0.9700 ?
    C30 C31 . 1.441(12) ?
    C31 H31A . 0.9700 ?
    C31 H31B . 0.9700 ?
    C31 C32 . 1.582(14) ?
    C32 H32A . 0.9700 ?
    C32 H32B . 0.9700 ?
    C32 C33 . 1.450(14) ?
    C33 H33A . 0.9700 ?
    C33 H33B . 0.9700 ?
    C33 C34 . 1.507(13) ?
    C34 H34A . 0.9700 ?
    C34 H34B . 0.9700 ?
    C34 C35 . 1.473(14) ?
    C35 H35A . 0.9700 ?
    C35 H35B . 0.9700 ?
    C35 C36 . 1.454(13) ?
    C36 H36A . 0.9700 ?
    C36 H36B . 0.9700 ?
    C36 C37 . 1.482(13) ?
    C37 H37A . 0.9700 ?
    C37 H37B . 0.9700 ?
    C37 C38 . 1.472(14) ?
    C38 H38A . 0.9700 ?
    C38 H38B . 0.9700 ?
    C38 C39 . 1.478(14) ?
    C39 H39A . 0.9700 ?
    C39 H39B . 0.9700 ?
    C39 C40 . 1.470(15) ?
    C40 H40A . 0.9600 ?
    C40 H40B . 0.9600 ?
    C40 H40C . 0.9600 ?
    C41 C42 . 1.364(12) ?
    C41 C44 . 1.529(12) ?
    C42 H42 . 0.9300 ?
    C42 C43 . 1.380(14) ?
    C43 C50 . 1.588(15) ?
    C43 C50A . 1.495(17) ?
    C44 H44A . 0.9700 ?
    C44 H44B . 0.9700 ?
    C44 C45 . 1.502(12) ?
    C45 H45A . 0.9700 ?
    C45 H45B . 0.9700 ?
    C45 C46 . 1.504(11) ?
    C46 H46A . 0.9700 ?
    C46 H46B . 0.9700 ?
    C46 C47 . 1.497(12) ?
    C47 H47A . 0.9700 ?
    C47 H47B . 0.9700 ?
    C47 C48 . 1.491(12) ?
    C48 H48A . 0.9700 ?
    C48 H48B . 0.9700 ?
    C48 C49 . 1.475(16) ?
    C49 H49A . 0.9600 ?
    C49 H49B . 0.9600 ?
    C49 H49C . 0.9600 ?
    C50 H50A . 0.9700 ?
    C50 H50B . 0.9700 ?
    C50 C51 . 1.540(16) ?
    C62 H62A . 0.9700 ?
    C62 H62B . 0.9700 ?
    C62 C61 . 1.519(17) ?
    C62 C63 . 1.527(18) ?
    C60 H60A . 0.9700 ?
    C60 H60B . 0.9700 ?
    C60 C61 . 1.496(17) ?
    C60 C59 . 1.498(16) ?
    C61 H61A . 0.9700 ?
    C61 H61B . 0.9700 ?
    C64 H64A . 0.9600 ?
    C64 H64B . 0.9600 ?
    C64 H64C . 0.9600 ?
    C64 C63 . 1.535(17) ?
    C63 H63A . 0.9700 ?
    C63 H63B . 0.9700 ?
    C58 H58A . 0.9700 ?
    C58 H58B . 0.9700 ?
    C58 C59 . 1.56(3) ?
    C58 C57 . 1.560(17) ?
    C59 H59A . 0.9700 ?
    C59 H59B . 0.9700 ?
    C56 H56A . 0.9700 ?
    C56 H56B . 0.9700 ?
    C56 C57 . 1.527(16) ?
    C56 C55 . 1.627(15) ?
    C57 H57A . 0.9700 ?
    C57 H57B . 0.9700 ?
    C51 H51A . 0.9700 ?
    C51 H51B . 0.9700 ?
    C51 C52 . 1.582(15) ?
    C52 H52A . 0.9700 ?
    C52 H52B . 0.9700 ?
    C52 C53 . 1.528(15) ?
    C54 H54A . 0.9700 ?
    C54 H54B . 0.9700 ?
    C54 C53 . 1.582(15) ?
    C54 C55 . 1.500(15) ?
    C53 H53A . 0.9700 ?
    C53 H53B . 0.9700 ?
    C55 H55A . 0.9700 ?
    C55 H55B . 0.9700 ?
    C50A H50C . 0.9700 ?
    C50A H50D . 0.9700 ?
    C50A C51A . 1.502(18) ?
    C51A H51C . 0.9700 ?
    C51A H51D . 0.9700 ?
    C51A C52A . 1.590(17) ?
    C52A H52C . 0.9700 ?
    C52A H52D . 0.9700 ?
    C52A C53A . 1.636(17) ?
    C53A H53C . 0.9700 ?
    C53A H53D . 0.9700 ?
    C53A C54A . 1.584(17) ?
    C54A H54C . 0.9700 ?
    C54A H54D . 0.9700 ?
    C54A C55A . 1.537(17) ?
    C55A H55C . 0.9700 ?
    C55A H55D . 0.9700 ?
    C55A C56A . 1.584(18) ?
    C56A H56C . 0.9700 ?
    C56A H56D . 0.9700 ?
    C56A C57A . 1.525(18) ?
    C57A H57C . 0.9700 ?
    C57A H57D . 0.9700 ?
    C57A C58A . 1.562(19) ?
    C58A H58C . 0.9700 ?
    C58A H58D . 0.9700 ?
    C58A C59A . 1.54(2) ?
    C59A H59C . 0.9700 ?
    C59A H59D . 0.9700 ?
    C59A C60A . 1.525(19) ?
    C60A H60C . 0.9700 ?
    C60A H60D . 0.9700 ?
    C60A C61A . 1.517(19) ?
    C61A H61C . 0.9700 ?
    C61A H61D . 0.9700 ?
    C61A C62A . 1.534(19) ?
    C62A H62C . 0.9700 ?
    C62A H62D . 0.9700 ?
    C62A C63A . 1.533(19) ?
    C63A H63C . 0.9700 ?
    C63A H63D . 0.9700 ?
    C63A C64A . 1.539(18) ?
    C64A H64D . 0.9600 ?
    C64A H64E . 0.9600 ?
    C64A H64F . 0.9600 ?
loop_
    _geom_contact_atom_site_label_1
    _geom_contact_atom_site_label_2
    _geom_contact_distance
    _geom_contact_site_symmetry_1
    _geom_contact_site_symmetry_2
    _geom_contact_publ_flag
    ? ? ? ? ? ?
loop_
    _geom_angle_atom_site_label_1
    _geom_angle_atom_site_label_2
    _geom_angle_atom_site_label_3
    _geom_angle_site_symmetry_1
    _geom_angle_site_symmetry_3
    _geom_angle
    _geom_angle_publ_flag
    O1 Pt1 O2 . . 91.1(3) ?
    N1 Pt1 O1 . . 174.2(2) ?
    N1 Pt1 O2 . . 94.6(3) ?
    C11 Pt1 O1 . . 92.7(2) ?
    C11 Pt1 O2 . . 176.1(3) ?
    C11 Pt1 N1 . . 81.6(3) ?
    C41 O1 Pt1 . . 124.8(6) ?
    C43 O2 Pt1 . . 124.7(8) ?
    C2 O3 C12 . . 119.1(6) ?
    C16 O4 C15 . . 116.6(6) ?
    C9 O5 C29 . . 118.5(6) ?
    C1 N1 Pt1 . . 115.5(5) ?
    C5 N1 Pt1 . . 125.2(5) ?
    C5 N1 C1 . . 119.3(6) ?
    N1 C1 C2 . . 118.8(6) ?
    N1 C1 C6 . . 113.5(6) ?
    C2 C1 C6 . . 127.7(6) ?
    O3 C2 C1 . . 116.3(6) ?
    O3 C2 C3 . . 123.9(7) ?
    C3 C2 C1 . . 119.8(7) ?
    C2 C3 H3 . . 120.5 ?
    C4 C3 C2 . . 118.9(8) ?
    C4 C3 H3 . . 120.5 ?
    C3 C4 H4 . . 119.9 ?
    C5 C4 C3 . . 120.2(8) ?
    C5 C4 H4 . . 119.9 ?
    N1 C5 H5 . . 118.5 ?
    C4 C5 N1 . . 123.0(7) ?
    C4 C5 H5 . . 118.5 ?
    C7 C6 C1 . . 124.7(6) ?
    C11 C6 C1 . . 112.7(6) ?
    C11 C6 C7 . . 122.6(7) ?
    C6 C7 H7 . . 121.1 ?
    C8 C7 C6 . . 117.8(6) ?
    C8 C7 H7 . . 121.1 ?
    C7 C8 H8 . . 119.1 ?
    C7 C8 C9 . . 121.8(7) ?
    C9 C8 H8 . . 119.1 ?
    O5 C9 C8 . . 115.9(7) ?
    O5 C9 C10 . . 124.4(7) ?
    C10 C9 C8 . . 119.7(7) ?
    C9 C10 H10 . . 119.9 ?
    C9 C10 C11 . . 120.1(6) ?
    C11 C10 H10 . . 119.9 ?
    C6 C11 Pt1 . . 116.6(6) ?
    C6 C11 C10 . . 118.0(7) ?
    C10 C11 Pt1 . . 125.4(5) ?
    O3 C12 H12A . . 110.7 ?
    O3 C12 H12B . . 110.7 ?
    O3 C12 C13 . . 105.2(6) ?
    H12A C12 H12B . . 108.8 ?
    C13 C12 H12A . . 110.7 ?
    C13 C12 H12B . . 110.7 ?
    C12 C13 H13A . . 109.0 ?
    C12 C13 H13B . . 109.0 ?
    C12 C13 C14 . . 112.7(7) ?
    H13A C13 H13B . . 107.8 ?
    C14 C13 H13A . . 109.0 ?
    C14 C13 H13B . . 109.0 ?
    C13 C14 H14A . . 108.9 ?
    C13 C14 H14B . . 108.9 ?
    H14A C14 H14B . . 107.8 ?
    C15 C14 C13 . . 113.2(7) ?
    C15 C14 H14A . . 108.9 ?
    C15 C14 H14B . . 108.9 ?
    O4 C15 C14 . . 108.5(7) ?
    O4 C15 H15A . . 110.0 ?
    O4 C15 H15B . . 110.0 ?
    C14 C15 H15A . . 110.0 ?
    C14 C15 H15B . . 110.0 ?
    H15A C15 H15B . . 108.4 ?
    O4 C16 C17 . . 124.7(7) ?
    O4 C16 C21 . . 115.8(8) ?
    C17 C16 C21 . . 119.5(8) ?
    C16 C17 H17 . . 120.3 ?
    C16 C17 C18 . . 119.4(8) ?
    C18 C17 H17 . . 120.3 ?
    C17 C18 H18 . . 118.7 ?
    C19 C18 C17 . . 122.7(8) ?
    C19 C18 H18 . . 118.7 ?
    C18 C19 C20 . . 116.5(8) ?
    C18 C19 C22 . . 121.2(8) ?
    C20 C19 C22 . . 122.2(7) ?
    C19 C20 H20 . . 118.5 ?
    C21 C20 C19 . . 122.9(7) ?
    C21 C20 H20 . . 118.5 ?
    C16 C21 H21 . . 120.6 ?
    C20 C21 C16 . . 118.8(8) ?
    C20 C21 H21 . . 120.6 ?
    C23 C22 C19 . . 121.3(8) ?
    C27 C22 C19 . . 122.8(8) ?
    C27 C22 C23 . . 116.0(9) ?
    C22 C23 H23 . . 119.0 ?
    C24 C23 C22 . . 122.1(10) ?
    C24 C23 H23 . . 119.0 ?
    C23 C24 H24 . . 120.3 ?
    C23 C24 C25 . . 119.5(11) ?
    C25 C24 H24 . . 120.3 ?
    C24 C25 C28 . . 116.9(13) ?
    C26 C25 C24 . . 120.6(11) ?
    C26 C25 C28 . . 122.5(12) ?
    C25 C26 H26 . . 120.5 ?
    C25 C26 C27 . . 118.9(9) ?
    C27 C26 H26 . . 120.5 ?
    C22 C27 H27 . . 118.5 ?
    C26 C27 C22 . . 122.9(9) ?
    C26 C27 H27 . . 118.5 ?
    N2 C28 C25 . . 177(2) ?
    O5 C29 H29A . . 110.3 ?
    O5 C29 H29B . . 110.3 ?
    O5 C29 C30 . . 107.3(7) ?
    H29A C29 H29B . . 108.5 ?
    C30 C29 H29A . . 110.3 ?
    C30 C29 H29B . . 110.3 ?
    C29 C30 H30A . . 109.3 ?
    C29 C30 H30B . . 109.3 ?
    H30A C30 H30B . . 107.9 ?
    C31 C30 C29 . . 111.7(9) ?
    C31 C30 H30A . . 109.3 ?
    C31 C30 H30B . . 109.3 ?
    C30 C31 H31A . . 109.5 ?
    C30 C31 H31B . . 109.5 ?
    C30 C31 C32 . . 110.5(10) ?
    H31A C31 H31B . . 108.1 ?
    C32 C31 H31A . . 109.5 ?
    C32 C31 H31B . . 109.5 ?
    C31 C32 H32A . . 108.9 ?
    C31 C32 H32B . . 108.9 ?
    H32A C32 H32B . . 107.7 ?
    C33 C32 C31 . . 113.6(10) ?
    C33 C32 H32A . . 108.9 ?
    C33 C32 H32B . . 108.9 ?
    C32 C33 H33A . . 107.9 ?
    C32 C33 H33B . . 107.9 ?
    C32 C33 C34 . . 117.8(11) ?
    H33A C33 H33B . . 107.2 ?
    C34 C33 H33A . . 107.9 ?
    C34 C33 H33B . . 107.9 ?
    C33 C34 H34A . . 108.1 ?
    C33 C34 H34B . . 108.1 ?
    H34A C34 H34B . . 107.3 ?
    C35 C34 C33 . . 117.0(10) ?
    C35 C34 H34A . . 108.1 ?
    C35 C34 H34B . . 108.1 ?
    C34 C35 H35A . . 107.5 ?
    C34 C35 H35B . . 107.5 ?
    H35A C35 H35B . . 107.0 ?
    C36 C35 C34 . . 119.4(10) ?
    C36 C35 H35A . . 107.5 ?
    C36 C35 H35B . . 107.5 ?
    C35 C36 H36A . . 107.5 ?
    C35 C36 H36B . . 107.5 ?
    C35 C36 C37 . . 119.4(10) ?
    H36A C36 H36B . . 107.0 ?
    C37 C36 H36A . . 107.5 ?
    C37 C36 H36B . . 107.5 ?
    C36 C37 H37A . . 108.1 ?
    C36 C37 H37B . . 108.1 ?
    H37A C37 H37B . . 107.3 ?
    C38 C37 C36 . . 116.8(10) ?
    C38 C37 H37A . . 108.1 ?
    C38 C37 H37B . . 108.1 ?
    C37 C38 H38A . . 108.2 ?
    C37 C38 H38B . . 108.2 ?
    C37 C38 C39 . . 116.2(11) ?
    H38A C38 H38B . . 107.4 ?
    C39 C38 H38A . . 108.2 ?
    C39 C38 H38B . . 108.2 ?
    C38 C39 H39A . . 108.2 ?
    C38 C39 H39B . . 108.2 ?
    H39A C39 H39B . . 107.4 ?
    C40 C39 C38 . . 116.2(12) ?
    C40 C39 H39A . . 108.2 ?
    C40 C39 H39B . . 108.2 ?
    C39 C40 H40A . . 109.5 ?
    C39 C40 H40B . . 109.5 ?
    C39 C40 H40C . . 109.5 ?
    H40A C40 H40B . . 109.5 ?
    H40A C40 H40C . . 109.5 ?
    H40B C40 H40C . . 109.5 ?
    O1 C41 C42 . . 126.2(9) ?
    O1 C41 C44 . . 111.9(8) ?
    C42 C41 C44 . . 121.9(8) ?
    C41 C42 H42 . . 115.5 ?
    C41 C42 C43 . . 128.9(9) ?
    C43 C42 H42 . . 115.5 ?
    O2 C43 C42 . . 124.2(10) ?
    O2 C43 C50 . . 108.5(13) ?
    O2 C43 C50A . . 127.2(15) ?
    C42 C43 C50 . . 127.3(13) ?
    C42 C43 C50A . . 108.6(14) ?
    C50A C43 C50 . . 18.9(15) ?
    C41 C44 H44A . . 108.1 ?
    C41 C44 H44B . . 108.1 ?
    H44A C44 H44B . . 107.3 ?
    C45 C44 C41 . . 116.8(7) ?
    C45 C44 H44A . . 108.1 ?
    C45 C44 H44B . . 108.1 ?
    C44 C45 H45A . . 109.0 ?
    C44 C45 H45B . . 109.0 ?
    C44 C45 C46 . . 113.1(7) ?
    H45A C45 H45B . . 107.8 ?
    C46 C45 H45A . . 109.0 ?
    C46 C45 H45B . . 109.0 ?
    C45 C46 H46A . . 108.9 ?
    C45 C46 H46B . . 108.9 ?
    H46A C46 H46B . . 107.7 ?
    C47 C46 C45 . . 113.4(7) ?
    C47 C46 H46A . . 108.9 ?
    C47 C46 H46B . . 108.9 ?
    C46 C47 H47A . . 108.3 ?
    C46 C47 H47B . . 108.3 ?
    H47A C47 H47B . . 107.4 ?
    C48 C47 C46 . . 116.0(9) ?
    C48 C47 H47A . . 108.3 ?
    C48 C47 H47B . . 108.3 ?
    C47 C48 H48A . . 108.3 ?
    C47 C48 H48B . . 108.3 ?
    H48A C48 H48B . . 107.4 ?
    C49 C48 C47 . . 116.0(11) ?
    C49 C48 H48A . . 108.3 ?
    C49 C48 H48B . . 108.3 ?
    C48 C49 H49A . . 109.5 ?
    C48 C49 H49B . . 109.5 ?
    C48 C49 H49C . . 109.5 ?
    H49A C49 H49B . . 109.5 ?
    H49A C49 H49C . . 109.5 ?
    H49B C49 H49C . . 109.5 ?
    C43 C50 H50A . . 110.3 ?
    C43 C50 H50B . . 110.3 ?
    H50A C50 H50B . . 108.6 ?
    C51 C50 C43 . . 107.0(12) ?
    C51 C50 H50A . . 110.3 ?
    C51 C50 H50B . . 110.3 ?
    H62A C62 H62B . . 107.7 ?
    C61 C62 H62A . . 108.9 ?
    C61 C62 H62B . . 108.9 ?
    C61 C62 C63 . . 113(2) ?
    C63 C62 H62A . . 108.9 ?
    C63 C62 H62B . . 108.9 ?
    H60A C60 H60B . . 106.0 ?
    C61 C60 H60A . . 105.4 ?
    C61 C60 H60B . . 105.4 ?
    C61 C60 C59 . . 128(2) ?
    C59 C60 H60A . . 105.4 ?
    C59 C60 H60B . . 105.4 ?
    C62 C61 H61A . . 107.3 ?
    C62 C61 H61B . . 107.3 ?
    C60 C61 C62 . . 120(2) ?
    C60 C61 H61A . . 107.3 ?
    C60 C61 H61B . . 107.3 ?
    H61A C61 H61B . . 106.9 ?
    C62 C63 C64 . . 103.5(18) ?
    C62 C63 H63A . . 111.1 ?
    C62 C63 H63B . . 111.1 ?
    C64 C63 H63A . . 111.1 ?
    C64 C63 H63B . . 111.1 ?
    H63A C63 H63B . . 109.0 ?
    H58A C58 H58B . . 108.9 ?
    C59 C58 H58A . . 110.9 ?
    C59 C58 H58B . . 110.9 ?
    C59 C58 C57 . . 104.3(17) ?
    C57 C58 H58A . . 110.9 ?
    C57 C58 H58B . . 110.9 ?
    C60 C59 C58 . . 115.8(18) ?
    C60 C59 H59A . . 108.3 ?
    C60 C59 H59B . . 108.3 ?
    C58 C59 H59A . . 108.3 ?
    C58 C59 H59B . . 108.3 ?
    H59A C59 H59B . . 107.4 ?
    H56A C56 H56B . . 108.3 ?
    C57 C56 H56A . . 109.9 ?
    C57 C56 H56B . . 109.9 ?
    C57 C56 C55 . . 108.8(13) ?
    C55 C56 H56A . . 109.9 ?
    C55 C56 H56B . . 109.9 ?
    C58 C57 H57A . . 110.3 ?
    C58 C57 H57B . . 110.3 ?
    C56 C57 C58 . . 107.3(15) ?
    C56 C57 H57A . . 110.3 ?
    C56 C57 H57B . . 110.3 ?
    H57A C57 H57B . . 108.5 ?
    C50 C51 H51A . . 108.5 ?
    C50 C51 H51B . . 108.5 ?
    C50 C51 C52 . . 114.9(13) ?
    H51A C51 H51B . . 107.5 ?
    C52 C51 H51A . . 108.5 ?
    C52 C51 H51B . . 108.5 ?
    C51 C52 H52A . . 111.1 ?
    C51 C52 H52B . . 111.1 ?
    H52A C52 H52B . . 109.1 ?
    C53 C52 C51 . . 103.3(13) ?
    C53 C52 H52A . . 111.1 ?
    C53 C52 H52B . . 111.1 ?
    H54A C54 H54B . . 107.4 ?
    C53 C54 H54A . . 108.3 ?
    C53 C54 H54B . . 108.3 ?
    C55 C54 H54A . . 108.3 ?
    C55 C54 H54B . . 108.3 ?
    C55 C54 C53 . . 115.8(14) ?
    C52 C53 C54 . . 108.8(13) ?
    C52 C53 H53A . . 109.9 ?
    C52 C53 H53B . . 109.9 ?
    C54 C53 H53A . . 109.9 ?
    C54 C53 H53B . . 109.9 ?
    H53A C53 H53B . . 108.3 ?
    C56 C55 H55A . . 108.5 ?
    C56 C55 H55B . . 108.5 ?
    C54 C55 C56 . . 114.9(13) ?
    C54 C55 H55A . . 108.5 ?
    C54 C55 H55B . . 108.5 ?
    H55A C55 H55B . . 107.5 ?
    C43 C50A H50C . . 110.2 ?
    C43 C50A H50D . . 110.2 ?
    C43 C50A C51A . . 107.4(17) ?
    H50C C50A H50D . . 108.5 ?
    C51A C50A H50C . . 110.2 ?
    C51A C50A H50D . . 110.2 ?
    C50A C51A H51C . . 111.0 ?
    C50A C51A H51D . . 111.0 ?
    C50A C51A C52A . . 103.7(18) ?
    H51C C51A H51D . . 109.0 ?
    C52A C51A H51C . . 111.0 ?
    C52A C51A H51D . . 111.0 ?
    C51A C52A H52C . . 107.4 ?
    C51A C52A H52D . . 107.4 ?
    C51A C52A C53A . . 119.8(19) ?
    H52C C52A H52D . . 106.9 ?
    C53A C52A H52C . . 107.4 ?
    C53A C52A H52D . . 107.4 ?
    C52A C53A H53C . . 104.8 ?
    C52A C53A H53D . . 104.8 ?
    H53C C53A H53D . . 105.8 ?
    C54A C53A C52A . . 129.8(19) ?
    C54A C53A H53C . . 104.8 ?
    C54A C53A H53D . . 104.8 ?
    C53A C54A H54C . . 107.8 ?
    C53A C54A H54D . . 107.8 ?
    H54C C54A H54D . . 107.1 ?
    C55A C54A C53A . . 118(2) ?
    C55A C54A H54C . . 107.8 ?
    C55A C54A H54D . . 107.8 ?
    C54A C55A H55C . . 108.0 ?
    C54A C55A H55D . . 108.0 ?
    C54A C55A C56A . . 117(2) ?
    H55C C55A H55D . . 107.2 ?
    C56A C55A H55C . . 108.0 ?
    C56A C55A H55D . . 108.0 ?
    C55A C56A H56C . . 106.3 ?
    C55A C56A H56D . . 106.3 ?
    H56C C56A H56D . . 106.4 ?
    C57A C56A C55A . . 124(2) ?
    C57A C56A H56C . . 106.3 ?
    C57A C56A H56D . . 106.3 ?
    C56A C57A H57C . . 104.4 ?
    C56A C57A H57D . . 104.4 ?
    C56A C57A C58A . . 131(2) ?
    H57C C57A H57D . . 105.6 ?
    C58A C57A H57C . . 104.4 ?
    C58A C57A H57D . . 104.4 ?
    C57A C58A H58C . . 108.0 ?
    C57A C58A H58D . . 108.0 ?
    H58C C58A H58D . . 107.3 ?
    C59A C58A C57A . . 117(3) ?
    C59A C58A H58C . . 108.0 ?
    C59A C58A H58D . . 108.0 ?
    C58A C59A H59C . . 108.8 ?
    C58A C59A H59D . . 108.8 ?
    H59C C59A H59D . . 107.7 ?
    C60A C59A C58A . . 114(3) ?
    C60A C59A H59C . . 108.8 ?
    C60A C59A H59D . . 108.8 ?
    C59A C60A H60C . . 110.6 ?
    C59A C60A H60D . . 110.6 ?
    H60C C60A H60D . . 108.7 ?
    C61A C60A C59A . . 106(3) ?
    C61A C60A H60C . . 110.6 ?
    C61A C60A H60D . . 110.6 ?
    C60A C61A H61C . . 110.3 ?
    C60A C61A H61D . . 110.3 ?
    C60A C61A C62A . . 107(3) ?
    H61C C61A H61D . . 108.6 ?
    C62A C61A H61C . . 110.3 ?
    C62A C61A H61D . . 110.3 ?
    C61A C62A H62C . . 109.7 ?
    C61A C62A H62D . . 109.7 ?
    H62C C62A H62D . . 108.2 ?
    C63A C62A C61A . . 110(3) ?
    C63A C62A H62C . . 109.7 ?
    C63A C62A H62D . . 109.7 ?
    C62A C63A H63C . . 105.4 ?
    C62A C63A H63D . . 105.4 ?
    C62A C63A C64A . . 128(3) ?
    H63C C63A H63D . . 106.0 ?
    C64A C63A H63C . . 105.4 ?
    C64A C63A H63D . . 105.4 ?
    C63A C64A H64D . . 109.5 ?
    C63A C64A H64E . . 109.5 ?
    C63A C64A H64F . . 109.5 ?
    H64D C64A H64E . . 109.5 ?
    H64D C64A H64F . . 109.5 ?
    H64E C64A H64F . . 109.5 ?
loop_
    _geom_torsion_atom_site_label_1
    _geom_torsion_atom_site_label_2
    _geom_torsion_atom_site_label_3
    _geom_torsion_atom_site_label_4
    _geom_torsion_site_symmetry_1
    _geom_torsion_site_symmetry_2
    _geom_torsion_site_symmetry_3
    _geom_torsion_site_symmetry_4
    _geom_torsion
    _geom_torsion_publ_flag
    Pt1 O1 C41 C42 . . . . 2.6(10) ?
    Pt1 O1 C41 C44 . . . . -177.1(4) ?
    Pt1 O2 C43 C42 . . . . -2.3(15) ?
    Pt1 O2 C43 C50 . . . . 176.2(8) ?
    Pt1 O2 C43 C50A . . . . 178.8(15) ?
    Pt1 N1 C1 C2 . . . . -179.1(4) ?
    Pt1 N1 C1 C6 . . . . -0.5(6) ?
    Pt1 N1 C5 C4 . . . . 177.1(5) ?
    O1 Pt1 O2 C43 . . . . 4.3(8) ?
    O1 Pt1 N1 C1 . . . . 12.4(19) ?
    O1 Pt1 N1 C5 . . . . -164.8(15) ?
    O1 Pt1 C11 C6 . . . . 177.5(4) ?
    O1 Pt1 C11 C10 . . . . -0.4(5) ?
    O1 C41 C42 C43 . . . . 1.3(14) ?
    O1 C41 C44 C45 . . . . -1.5(9) ?
    O2 Pt1 O1 C41 . . . . -4.3(5) ?
    O2 Pt1 N1 C1 . . . . -176.7(4) ?
    O2 Pt1 N1 C5 . . . . 6.1(5) ?
    O2 Pt1 C11 C6 . . . . 14(3) ?
    O2 Pt1 C11 C10 . . . . -164(3) ?
    O2 C43 C50 C51 . . . . 108.5(16) ?
    O2 C43 C50A C51A . . . . 36(3) ?
    O3 C2 C3 C4 . . . . 177.9(6) ?
    O3 C12 C13 C14 . . . . -177.8(6) ?
    O4 C16 C17 C18 . . . . -178.4(8) ?
    O4 C16 C21 C20 . . . . 177.3(7) ?
    O5 C9 C10 C11 . . . . 179.9(6) ?
    O5 C29 C30 C31 . . . . -65.6(11) ?
    N1 Pt1 O1 C41 . . . . 166.6(15) ?
    N1 Pt1 O2 C43 . . . . -174.8(8) ?
    N1 Pt1 C11 C6 . . . . -3.5(4) ?
    N1 Pt1 C11 C10 . . . . 178.5(5) ?
    N1 C1 C2 O3 . . . . -176.7(5) ?
    N1 C1 C2 C3 . . . . 2.0(9) ?
    N1 C1 C6 C7 . . . . -179.9(6) ?
    N1 C1 C6 C11 . . . . -2.3(7) ?
    C1 N1 C5 C4 . . . . 0.0(10) ?
    C1 C2 C3 C4 . . . . -0.6(10) ?
    C1 C6 C7 C8 . . . . 177.0(6) ?
    C1 C6 C11 Pt1 . . . . 4.1(7) ?
    C1 C6 C11 C10 . . . . -177.8(5) ?
    C2 O3 C12 C13 . . . . 179.3(6) ?
    C2 C1 C6 C7 . . . . -1.5(10) ?
    C2 C1 C6 C11 . . . . 176.1(6) ?
    C2 C3 C4 C5 . . . . -1.0(11) ?
    C3 C4 C5 N1 . . . . 1.4(11) ?
    C5 N1 C1 C2 . . . . -1.7(8) ?
    C5 N1 C1 C6 . . . . 176.9(5) ?
    C6 C1 C2 O3 . . . . 5.0(9) ?
    C6 C1 C2 C3 . . . . -176.3(6) ?
    C6 C7 C8 C9 . . . . -0.1(10) ?
    C7 C6 C11 Pt1 . . . . -178.2(5) ?
    C7 C6 C11 C10 . . . . -0.1(9) ?
    C7 C8 C9 O5 . . . . 179.7(7) ?
    C7 C8 C9 C10 . . . . 1.3(11) ?
    C8 C9 C10 C11 . . . . -1.8(10) ?
    C9 O5 C29 C30 . . . . -171.8(7) ?
    C9 C10 C11 Pt1 . . . . 179.2(5) ?
    C9 C10 C11 C6 . . . . 1.2(9) ?
    C11 Pt1 O1 C41 . . . . 176.8(5) ?
    C11 Pt1 O2 C43 . . . . 168(3) ?
    C11 Pt1 N1 C1 . . . . 2.1(4) ?
    C11 Pt1 N1 C5 . . . . -175.1(5) ?
    C11 C6 C7 C8 . . . . -0.4(10) ?
    C12 O3 C2 C1 . . . . -177.1(5) ?
    C12 O3 C2 C3 . . . . 4.3(9) ?
    C12 C13 C14 C15 . . . . 169.2(7) ?
    C13 C14 C15 O4 . . . . 73.5(8) ?
    C15 O4 C16 C17 . . . . 12.0(12) ?
    C15 O4 C16 C21 . . . . -164.9(7) ?
    C16 O4 C15 C14 . . . . 175.3(7) ?
    C16 C17 C18 C19 . . . . 3.3(15) ?
    C17 C16 C21 C20 . . . . 0.2(12) ?
    C17 C18 C19 C20 . . . . -3.4(14) ?
    C17 C18 C19 C22 . . . . 175.5(9) ?
    C18 C19 C20 C21 . . . . 2.0(13) ?
    C18 C19 C22 C23 . . . . 35.3(14) ?
    C18 C19 C22 C27 . . . . -144.8(9) ?
    C19 C20 C21 C16 . . . . -0.5(13) ?
    C19 C22 C23 C24 . . . . -177.4(11) ?
    C19 C22 C27 C26 . . . . 178.6(8) ?
    C20 C19 C22 C23 . . . . -145.8(10) ?
    C20 C19 C22 C27 . . . . 34.1(13) ?
    C21 C16 C17 C18 . . . . -1.6(14) ?
    C22 C19 C20 C21 . . . . -176.9(8) ?
    C22 C23 C24 C25 . . . . -2(2) ?
    C23 C22 C27 C26 . . . . -1.6(14) ?
    C23 C24 C25 C26 . . . . -1(2) ?
    C23 C24 C25 C28 . . . . -178.9(14) ?
    C24 C25 C26 C27 . . . . 2.2(19) ?
    C24 C25 C28 N2 . . . .  -13E1(3)
                                    ?
    C25 C26 C27 C22 . . . . -0.8(15) ?
    C26 C25 C28 N2 . . . .  5E1(3)
                                  ?
    C27 C22 C23 C24 . . . . 2.7(17) ?
    C28 C25 C26 C27 . . . . 180.0(13) ?
    C29 O5 C9 C8 . . . . 178.2(7) ?
    C29 O5 C9 C10 . . . . -3.4(11) ?
    C29 C30 C31 C32 . . . . 169.2(9) ?
    C30 C31 C32 C33 . . . . -171.2(11) ?
    C31 C32 C33 C34 . . . . 176.4(11) ?
    C32 C33 C34 C35 . . . . -176.7(12) ?
    C33 C34 C35 C36 . . . . 177.3(12) ?
    C34 C35 C36 C37 . . . . 179.1(12) ?
    C35 C36 C37 C38 . . . . 179.0(12) ?
    C36 C37 C38 C39 . . . . -178.6(12) ?
    C37 C38 C39 C40 . . . . -178.9(13) ?
    C41 C42 C43 O2 . . . . -1.4(17) ?
    C41 C42 C43 C50 . . . . -179.6(11) ?
    C41 C42 C43 C50A . . . . 177.7(14) ?
    C41 C44 C45 C46 . . . . -179.1(6) ?
    C42 C41 C44 C45 . . . . 178.9(7) ?
    C42 C43 C50 C51 . . . . -73(2) ?
    C42 C43 C50A C51A . . . . -143(2) ?
    C43 C50 C51 C52 . . . . -172.3(14) ?
    C43 C50A C51A C52A . . . . -174.9(18) ?
    C44 C41 C42 C43 . . . . -179.1(9) ?
    C44 C45 C46 C47 . . . . -176.9(6) ?
    C45 C46 C47 C48 . . . . 179.8(7) ?
    C46 C47 C48 C49 . . . . 179.4(10) ?
    C50 C43 C50A C51A . . . . 44(3) ?
    C50 C51 C52 C53 . . . . -65(2) ?
    C61 C62 C63 C64 . . . . 176(2) ?
    C61 C60 C59 C58 . . . . -141(3) ?
    C63 C62 C61 C60 . . . . -175(3) ?
    C59 C60 C61 C62 . . . . -171(3) ?
    C59 C58 C57 C56 . . . . 172.0(17) ?
    C57 C58 C59 C60 . . . . -170(2) ?
    C57 C56 C55 C54 . . . . -176.0(16) ?
    C51 C52 C53 C54 . . . . -166.8(13) ?
    C53 C54 C55 C56 . . . . -153.2(16) ?
    C55 C56 C57 C58 . . . . 142.3(19) ?
    C55 C54 C53 C52 . . . . 166.8(16) ?
    C50A C43 C50 C51 . . . . -65(4) ?
    C50A C51A C52A C53A . . . . -79(3) ?
    C51A C52A C53A C54A . . . . -162(2) ?
    C52A C53A C54A C55A . . . . -103(3) ?
    C53A C54A C55A C56A . . . . 132(2) ?
    C54A C55A C56A C57A . . . . 172(2) ?
    C55A C56A C57A C58A . . . . -99(4) ?
    C56A C57A C58A C59A . . . . -149(3) ?
    C57A C58A C59A C60A . . . . 161(3) ?
    C58A C59A C60A C61A . . . . 155(4) ?
    C59A C60A C61A C62A . . . . 152(4) ?
    C60A C61A C62A C63A . . . . 176(4) ?
    C61A C62A C63A C64A . . . . 173(3) ?
_iucr_refine_instructions_details
;
TITL 121230_s1_lkj in space group P -1
CELL 0.7107 8.4938 18.9062 19.9303 88.215 78.816 83.072
ZERR 2 0.0003 0.0007 0.0007 0.003 0.003 0.003
LATT 1
SFAC C H N O Pt
UNIT 128 184 4 10 2
DFIX 1.54 C43 C50
DFIX 1.54 C50 C51
DFIX 1.54 C51 C52
DFIX 1.54 C52 C53
DFIX 1.54 C53 C54
DFIX 1.54 C54 C55
DFIX 1.54 C55 C56
DFIX 1.54 C56 C57
DFIX 1.54 C57 C58
DFIX 1.54 C59 C60
DFIX 1.54 C60 C61
DFIX 1.54 C61 C62
DFIX 1.54 C62 C63
DFIX 1.54 C63 C64
DFIX 1.54 C43 C50A
DFIX 1.54 C50A C51A
DFIX 1.54 C51A C52A
DFIX 1.54 C52A C53A
DFIX 1.54 C53A C54A
DFIX 1.54 C54A C55A
DFIX 1.54 C55A C56A
DFIX 1.54 C56A C57A
DFIX 1.54 C57A C58A
DFIX 1.54 C58A C59A
DFIX 1.54 C59A C60A
DFIX 1.54 C60A C61A
DFIX 1.54 C61A C62A
DFIX 1.54 C62A C63A
DFIX 1.54 C63A C64A
DELU C43 C42 O2
ISOR O2 C42 C43
EADP C64 C64A C63 C63A C62 C62A C61 C61A C60 C60A C59 C59A C58 C58A C57 C57A
EADP O2 C43 C56 C56A C55 C55A C54 C54A C53 C53A C52 C52A C51 C51A C50 C50A
L.S. 30 0 0 511
PLAN  10
SIZE 0.07 0.2 0.23
TEMP 20
conf
htab
bond $H
fmap 2
acta
SHEL 999 0.84
OMIT 1 -1 3
OMIT 2 1 2
OMIT 1 1 2
OMIT 1 3 0
OMIT 2 0 3
OMIT -1 -1 1
OMIT -1 -3 1
OMIT 0 -2 2
OMIT 1 -1 2
OMIT 2 0 2
OMIT 4 -8 12
OMIT 0 2 2
REM <HKL>D:\crys-struc\1407\luokjun\lkj-1\import01.hkl</HKL>
WGHT    0.071700
FVAR       0.99455   0.59479
PT1   5    0.243852    0.104200    0.880858    11.00000    0.08733    0.08801 =
         0.05385   -0.01002   -0.00836    0.01122
O1    4    0.038639    0.061102    0.906951    11.00000    0.08876    0.08944 =
         0.06729   -0.00981   -0.00251    0.02692
O2    4    0.141386    0.196482    0.935008    11.00000    0.14571    0.12172 =
         0.11538   -0.02832   -0.02373    0.03283
O3    4    0.830109    0.068083    0.741383    11.00000    0.07321    0.09529 =
         0.08150   -0.01308   -0.00303   -0.00948
O4    4    1.293311   -0.039205    0.541672    11.00000    0.09413    0.12525 =
         0.07948   -0.00563   -0.01915    0.00615
O5    4    0.311066   -0.156953    0.767054    11.00000    0.09186    0.08695 =
         0.11532   -0.02930    0.01022   -0.02044
N1    3    0.458645    0.137717    0.851144    11.00000    0.08527    0.07006 =
         0.05463   -0.01343   -0.01858    0.01203
N2    3    1.969133   -0.436343    0.174126    11.00000    0.31712    0.24571 =
         0.17857   -0.07938   -0.01364    0.08533
C1    1    0.570691    0.092534    0.808436    11.00000    0.06637    0.09270 =
         0.04756   -0.00582   -0.01954    0.00202
C2    1    0.727958    0.112387    0.785823    11.00000    0.08964    0.06893 =
         0.06082   -0.00172   -0.02182    0.00013
C3    1    0.767727    0.175492    0.808621    11.00000    0.10321    0.09125 =
         0.07436   -0.00726   -0.01459   -0.00974
AFIX  43
H3    2    0.870951    0.188838    0.794477    11.00000   -1.20000
AFIX   0
C4    1    0.652256    0.217691    0.852285    11.00000    0.11486    0.08512 =
         0.08638   -0.00655   -0.03664   -0.01515
AFIX  43
H4    2    0.677544    0.259653    0.868559    11.00000   -1.20000
AFIX   0
C5    1    0.502671    0.198616    0.871640    11.00000    0.10302    0.08568 =
         0.06672   -0.01466   -0.02379    0.00533
AFIX  43
H5    2    0.425903    0.228722    0.900476    11.00000   -1.20000
AFIX   0
C6    1    0.508250    0.025830    0.793040    11.00000    0.06914    0.07387 =
         0.05485   -0.00184   -0.01177   -0.00114
C7    1    0.597753   -0.028558    0.751219    11.00000    0.06244    0.08060 =
         0.07257   -0.01387   -0.00553    0.00060
AFIX  43
H7    2    0.702863   -0.024361    0.728638    11.00000   -1.20000
AFIX   0
C8    1    0.525413   -0.088533    0.744508    11.00000    0.07609    0.09331 =
         0.07531   -0.02818   -0.00362    0.00085
AFIX  43
H8    2    0.582999   -0.125306    0.716787    11.00000   -1.20000
AFIX   0
C9    1    0.367793   -0.095743    0.778189    11.00000    0.08039    0.08819 =
         0.07185   -0.01325    0.00072   -0.00483
C10   1    0.280089   -0.041097    0.818322    11.00000    0.06420    0.08436 =
         0.06605   -0.00020   -0.00379   -0.00884
AFIX  43
H10   2    0.174081   -0.045133    0.839808    11.00000   -1.20000
AFIX   0
C11   1    0.351454    0.021557    0.826968    11.00000    0.04459    0.09995 =
         0.05322    0.01100   -0.00514    0.00083
C12   1    0.994666    0.083340    0.718805    11.00000    0.07860    0.10825 =
         0.07551    0.00486   -0.00792   -0.01338
AFIX  23
H12A  2    1.048655    0.084384    0.757358    11.00000   -1.20000
H12B  2    0.997562    0.128951    0.695199    11.00000   -1.20000
AFIX   0
C13   1    1.074826    0.023196    0.670648    11.00000    0.07539    0.10728 =
         0.08852   -0.00141   -0.01320   -0.01004
AFIX  23
H13A  2    1.019369    0.023626    0.632404    11.00000   -1.20000
H13B  2    1.063872   -0.021936    0.694586    11.00000   -1.20000
AFIX   0
C14   1    1.252874    0.028852    0.643531    11.00000    0.09239    0.12298 =
         0.08451    0.00087   -0.01527   -0.02473
AFIX  23
H14A  2    1.262737    0.069307    0.612477    11.00000   -1.20000
H14B  2    1.304020    0.037698    0.681459    11.00000   -1.20000
AFIX   0
C15   1    1.340648   -0.036823    0.606793    11.00000    0.09548    0.13273 =
         0.07219   -0.00895   -0.01056   -0.01021
AFIX  23
H15A  2    1.456437   -0.035562    0.600394    11.00000   -1.20000
H15B  2    1.313688   -0.078955    0.633518    11.00000   -1.20000
AFIX   0
C16   1    1.370074   -0.092547    0.499236    11.00000    0.08025    0.11356 =
         0.08064   -0.00058   -0.01158   -0.00645
C17   1    1.466829   -0.150513    0.518373    11.00000    0.12598    0.11951 =
         0.07567    0.01023   -0.02674    0.00428
AFIX  43
H17   2    1.481259   -0.155775    0.563413    11.00000   -1.20000
AFIX   0
C18   1    1.542322   -0.200820    0.469991    11.00000    0.14399    0.10501 =
         0.07567    0.00571   -0.02559    0.02232
AFIX  43
H18   2    1.602765   -0.240938    0.483973    11.00000   -1.20000
AFIX   0
C19   1    1.531589   -0.193894    0.402143    11.00000    0.10735    0.09712 =
         0.07395    0.01352   -0.02367   -0.01337
C20   1    1.432228   -0.134735    0.384295    11.00000    0.10161    0.11754 =
         0.06988    0.00994   -0.02340   -0.01066
AFIX  43
H20   2    1.419794   -0.129405    0.339003    11.00000   -1.20000
AFIX   0
C21   1    1.352746   -0.084508    0.430305    11.00000    0.08456    0.10801 =
         0.08216    0.01080   -0.01733   -0.01200
AFIX  43
H21   2    1.288227   -0.045623    0.416521    11.00000   -1.20000
AFIX   0
C22   1    1.622448   -0.245526    0.351423    11.00000    0.12744    0.09184 =
         0.08124    0.00577   -0.02155    0.00238
C23   1    1.649135   -0.318078    0.367834    11.00000    0.22640    0.10999 =
         0.09126    0.00836   -0.01167    0.01685
AFIX  43
H23   2    1.604308   -0.333725    0.411258    11.00000   -1.20000
AFIX   0
C24   1    1.738617   -0.366358    0.322197    11.00000    0.29248    0.11199 =
         0.11615   -0.00094   -0.02252    0.03377
AFIX  43
H24   2    1.756487   -0.413988    0.334813    11.00000   -1.20000
AFIX   0
C25   1    1.803109   -0.343884    0.256549    11.00000    0.21259    0.13314 =
         0.08886   -0.02088   -0.01241    0.02640
C26   1    1.775185   -0.274110    0.237306    11.00000    0.13710    0.13536 =
         0.07127   -0.00787   -0.01138    0.00885
AFIX  43
H26   2    1.815256   -0.259411    0.192964    11.00000   -1.20000
AFIX   0
C27   1    1.687120   -0.226203    0.284488    11.00000    0.11360    0.12433 =
         0.06977    0.01364   -0.02351   -0.01588
AFIX  43
H27   2    1.669712   -0.178729    0.271302    11.00000   -1.20000
AFIX   0
C28   1    1.892264   -0.396467    0.211253    11.00000    0.28774    0.15195 =
         0.11770   -0.03998   -0.01465    0.06753
C29   1    0.152334   -0.168340    0.801673    11.00000    0.10110    0.11050 =
         0.10127   -0.02105    0.00485   -0.03315
AFIX  23
H29A  2    0.072148   -0.135496    0.784547    11.00000   -1.20000
H29B  2    0.140805   -0.160725    0.850375    11.00000   -1.20000
AFIX   0
C30   1    0.128957   -0.245611    0.788173    11.00000    0.14025    0.15645 =
         0.11717   -0.03796    0.01354   -0.05835
AFIX  23
H30A  2    0.214994   -0.277605    0.802245    11.00000   -1.20000
H30B  2    0.027175   -0.256754    0.815388    11.00000   -1.20000
AFIX   0
C31   1    0.129360   -0.256902    0.716972    11.00000    0.17216    0.15429 =
         0.12476   -0.01618   -0.03115   -0.06831
AFIX  23
H31A  2    0.221267   -0.237566    0.689016    11.00000   -1.20000
H31B  2    0.031748   -0.232107    0.704947    11.00000   -1.20000
AFIX   0
C32   1    0.138836   -0.339180    0.702094    11.00000    0.20262    0.12815 =
         0.14009   -0.04176   -0.04941   -0.01962
AFIX  23
H32A  2    0.226421   -0.364491    0.721240    11.00000   -1.20000
H32B  2    0.039142   -0.356449    0.725123    11.00000   -1.20000
AFIX   0
C33   1    0.164324   -0.355453    0.629925    11.00000    0.20650    0.11949 =
         0.16889   -0.04911   -0.02134   -0.02365
AFIX  23
H33A  2    0.259581   -0.334576    0.607062    11.00000   -1.20000
H33B  2    0.073200   -0.331688    0.612054    11.00000   -1.20000
AFIX   0
C34   1    0.185237   -0.432759    0.609975    11.00000    0.20915    0.08754 =
         0.14215   -0.02717   -0.04155   -0.00237
AFIX  23
H34A  2    0.272404   -0.457228    0.629951    11.00000   -1.20000
H34B  2    0.087348   -0.453049    0.630486    11.00000   -1.20000
AFIX   0
C35   1    0.220028   -0.448380    0.536280    11.00000    0.21476    0.09901 =
         0.15133   -0.03785   -0.02314   -0.01225
AFIX  23
H35A  2    0.130279   -0.425243    0.517094    11.00000   -1.20000
H35B  2    0.314519   -0.425639    0.515793    11.00000   -1.20000
AFIX   0
C36   1    0.248346   -0.522073    0.513932    11.00000    0.20789    0.09024 =
         0.12207   -0.00566   -0.03989   -0.01522
AFIX  23
H36A  2    0.154616   -0.545023    0.535019    11.00000   -1.20000
H36B  2    0.339239   -0.545007    0.532493    11.00000   -1.20000
AFIX   0
C37   1    0.280896   -0.537771    0.439783    11.00000    0.22855    0.10834 =
         0.11508   -0.01973   -0.00764   -0.02193
AFIX  23
H37A  2    0.189288   -0.516081    0.420966    11.00000   -1.20000
H37B  2    0.374003   -0.514692    0.418157    11.00000   -1.20000
AFIX   0
C38   1    0.311197   -0.613368    0.420390    11.00000    0.21663    0.12550 =
         0.12384   -0.02315   -0.01866   -0.03171
AFIX  23
H38A  2    0.216990   -0.636269    0.440941    11.00000   -1.20000
H38B  2    0.401182   -0.635430    0.440056    11.00000   -1.20000
AFIX   0
C39   1    0.347363   -0.628199    0.346277    11.00000    0.22362    0.14162 =
         0.13390   -0.03773   -0.00487   -0.00513
AFIX  23
H39A  2    0.258357   -0.605357    0.326440    11.00000   -1.20000
H39B  2    0.442858   -0.606114    0.325862    11.00000   -1.20000
AFIX   0
C40   1    0.374568   -0.703771    0.327015    11.00000    0.27831    0.18365 =
         0.17006   -0.06563    0.00909   -0.04111
AFIX 137
H40A  2    0.432343   -0.708402    0.280636    11.00000   -1.50000
H40B  2    0.272434   -0.722013    0.330989    11.00000   -1.50000
H40C  2    0.436686   -0.730235    0.356843    11.00000   -1.50000
AFIX   0
C41   1   -0.089606    0.089978    0.947975    11.00000    0.07598    0.12959 =
         0.05356    0.00891   -0.00054    0.02305
C42   1   -0.107766    0.155103    0.977881    11.00000    0.10933    0.14158 =
         0.06227   -0.02754   -0.00637    0.05697
AFIX  43
H42   2   -0.206562    0.167603    1.006779    11.00000   -1.20000
AFIX   0
C43   1    0.000345    0.205029    0.971158    11.00000    0.14571    0.12172 =
         0.11538   -0.02832   -0.02373    0.03283
C44   1   -0.224400    0.041561    0.960520    11.00000    0.08773    0.15405 =
         0.05977    0.00964    0.00247    0.03769
AFIX  23
H44A  2   -0.250342    0.031665    1.009209    11.00000   -1.20000
H44B  2   -0.319827    0.067728    0.947816    11.00000   -1.20000
AFIX   0
C45   1   -0.190530   -0.028279    0.923547    11.00000    0.06073    0.14508 =
         0.07006    0.01427   -0.00314    0.01299
AFIX  23
H45A  2   -0.097115   -0.055618    0.936835    11.00000   -1.20000
H45B  2   -0.164079   -0.019155    0.874731    11.00000   -1.20000
AFIX   0
C46   1   -0.330498   -0.071771    0.938071    11.00000    0.08407    0.14108 =
         0.06251    0.01177   -0.00968    0.00867
AFIX  23
H46A  2   -0.360787   -0.078566    0.987120    11.00000   -1.20000
H46B  2   -0.422138   -0.045443    0.922481    11.00000   -1.20000
AFIX   0
C47   1   -0.294606   -0.143129    0.904449    11.00000    0.08341    0.17731 =
         0.08582    0.02612   -0.02550   -0.03695
AFIX  23
H47A  2   -0.263893   -0.135793    0.855492    11.00000   -1.20000
H47B  2   -0.201991   -0.168778    0.919869    11.00000   -1.20000
AFIX   0
C48   1   -0.428530   -0.189039    0.917090    11.00000    0.12027    0.18440 =
         0.10279    0.00481   -0.01884   -0.04452
AFIX  23
H48A  2   -0.458529   -0.196765    0.966018    11.00000   -1.20000
H48B  2   -0.521489   -0.163209    0.902080    11.00000   -1.20000
AFIX   0
C49   1   -0.393601   -0.259097    0.883416    11.00000    0.18124    0.20286 =
         0.19671   -0.03118   -0.00425   -0.07912
AFIX 137
H49A  2   -0.385795   -0.252606    0.834966    11.00000   -1.50000
H49B  2   -0.479021   -0.287559    0.900869    11.00000   -1.50000
H49C  2   -0.293256   -0.282716    0.892497    11.00000   -1.50000
AFIX   0
PART 1
C50   1   -0.025190    0.280277    1.007366    21.00000    0.14571    0.12172 =
         0.11538   -0.02832   -0.02373    0.03283
AFIX  23
H50A  2   -0.069116    0.275504    1.055765    21.00000   -1.20000
H50B  2    0.076913    0.299880    1.002298    21.00000   -1.20000
AFIX   0
C62   1   -1.008795    0.805256    1.463961    21.00000    0.17083    0.12806 =
         0.14047   -0.00245   -0.00552   -0.00694
AFIX  23
H62A  2   -1.116727    0.805703    1.454517    21.00000   -1.20000
H62B  2   -0.958193    0.842703    1.436650    21.00000   -1.20000
AFIX   0
C60   1   -0.878159    0.712665    1.368886    21.00000    0.17083    0.12806 =
         0.14047   -0.00245   -0.00552   -0.00694
AFIX  23
H60A  2   -0.809134    0.746472    1.345085    21.00000   -1.20000
H60B  2   -0.980485    0.722875    1.353770    21.00000   -1.20000
AFIX   0
C61   1   -0.912312    0.733924    1.442408    21.00000    0.17083    0.12806 =
         0.14047   -0.00245   -0.00552   -0.00694
AFIX  23
H61A  2   -0.809135    0.732854    1.456653    21.00000   -1.20000
H61B  2   -0.968582    0.697240    1.468495    21.00000   -1.20000
AFIX   0
C64   1   -1.112773    0.896759    1.547448    21.00000    0.17083    0.12806 =
         0.14047   -0.00245   -0.00552   -0.00694
AFIX 137
H64A  2   -1.177166    0.905223    1.512754    21.00000   -1.50000
H64B  2   -1.036532    0.931021    1.542741    21.00000   -1.50000
H64C  2   -1.181601    0.901187    1.591772    21.00000   -1.50000
AFIX   0
C63   1   -1.021646    0.821348    1.539578    21.00000    0.17083    0.12806 =
         0.14047   -0.00245   -0.00552   -0.00694
AFIX  23
H63A  2   -0.915464    0.820103    1.551059    21.00000   -1.20000
H63B  2   -1.081514    0.787514    1.568451    21.00000   -1.20000
AFIX   0
C58   1   -0.685542    0.642963    1.269689    21.00000    0.17083    0.12806 =
         0.14047   -0.00245   -0.00552   -0.00694
AFIX  23
H58A  2   -0.585229    0.659347    1.275618    21.00000   -1.20000
H58B  2   -0.731795    0.673958    1.237044    21.00000   -1.20000
AFIX   0
C59   1   -0.806184    0.641450    1.339388    21.00000    0.17083    0.12806 =
         0.14047   -0.00245   -0.00552   -0.00694
AFIX  23
H59A  2   -0.893511    0.615036    1.333429    21.00000   -1.20000
H59B  2   -0.750501    0.615457    1.372342    21.00000   -1.20000
AFIX   0
C56   1   -0.558702    0.562994    1.172468    21.00000    0.14571    0.12172 =
         0.11538   -0.02832   -0.02373    0.03283
AFIX  23
H56A  2   -0.502263    0.605005    1.164177    21.00000   -1.20000
H56B  2   -0.630191    0.563199    1.139943    21.00000   -1.20000
AFIX   0
C57   1   -0.656676    0.564020    1.245343    21.00000    0.17083    0.12806 =
         0.14047   -0.00245   -0.00552   -0.00694
AFIX  23
H57A  2   -0.597875    0.534468    1.275123    21.00000   -1.20000
H57B  2   -0.759117    0.545854    1.246261    21.00000   -1.20000
AFIX   0
C51   1   -0.144082    0.329265    0.972378    21.00000    0.14571    0.12172 =
         0.11538   -0.02832   -0.02373    0.03283
AFIX  23
H51A  2   -0.248294    0.311154    0.982361    21.00000   -1.20000
H51B  2   -0.105940    0.326813    0.923279    21.00000   -1.20000
AFIX   0
C52   1   -0.168214    0.410103    0.994462    21.00000    0.14571    0.12172 =
         0.11538   -0.02832   -0.02373    0.03283
AFIX  23
H52A  2   -0.065449    0.429297    0.988371    21.00000   -1.20000
H52B  2   -0.237930    0.438835    0.968350    21.00000   -1.20000
AFIX   0
C54   1   -0.316001    0.485718    1.094871    21.00000    0.14571    0.12172 =
         0.11538   -0.02832   -0.02373    0.03283
AFIX  23
H54A  2   -0.225507    0.511761    1.097073    21.00000   -1.20000
H54B  2   -0.371939    0.508972    1.060648    21.00000   -1.20000
AFIX   0
C53   1   -0.247238    0.407400    1.070079    21.00000    0.14571    0.12172 =
         0.11538   -0.02832   -0.02373    0.03283
AFIX  23
H53A  2   -0.168312    0.387272    1.096751    21.00000   -1.20000
H53B  2   -0.334204    0.377516    1.076384    21.00000   -1.20000
AFIX   0
C55   1   -0.429183    0.491522    1.162840    21.00000    0.14571    0.12172 =
         0.11538   -0.02832   -0.02373    0.03283
AFIX  23
H55A  2   -0.365730    0.490151    1.198518    21.00000   -1.20000
H55B  2   -0.488239    0.450225    1.169138    21.00000   -1.20000
AFIX   0
PART 0
PART 2
C50A  1   -0.078570    0.269148    1.012007   -21.00000    0.14571    0.12172 =
         0.11538   -0.02832   -0.02373    0.03283
AFIX  23
H50C  2   -0.047872    0.267182    1.056497   -21.00000   -1.20000
H50D  2   -0.195209    0.271099    1.018692   -21.00000   -1.20000
AFIX   0
C51A  1   -0.022983    0.333566    0.972737   -21.00000    0.14571    0.12172 =
         0.11538   -0.02832   -0.02373    0.03283
AFIX  23
H51C  2   -0.062561    0.338859    0.930145   -21.00000   -1.20000
H51D  2    0.094028    0.330530    0.962758   -21.00000   -1.20000
AFIX   0
C52A  1   -0.099184    0.397848    1.022850   -21.00000    0.14571    0.12172 =
         0.11538   -0.02832   -0.02373    0.03283
AFIX  23
H52C  2   -0.036155    0.437223    1.009362   -21.00000   -1.20000
H52D  2   -0.083336    0.383152    1.068366   -21.00000   -1.20000
AFIX   0
C53A  1   -0.289675    0.428922    1.028900   -21.00000    0.14571    0.12172 =
         0.11538   -0.02832   -0.02373    0.03283
AFIX  23
H53C  2   -0.309682    0.427100    0.982728   -21.00000   -1.20000
H53D  2   -0.348851    0.392899    1.054668   -21.00000   -1.20000
AFIX   0
C54A  1   -0.383156    0.502465    1.058187   -21.00000    0.14571    0.12172 =
         0.11538   -0.02832   -0.02373    0.03283
AFIX  23
H54C  2   -0.303639    0.535037    1.059005   -21.00000   -1.20000
H54D  2   -0.449885    0.521861    1.026088   -21.00000   -1.20000
AFIX   0
C55A  1   -0.491423    0.502449    1.129565   -21.00000    0.14571    0.12172 =
         0.11538   -0.02832   -0.02373    0.03283
AFIX  23
H55C  2   -0.470397    0.456079    1.150381   -21.00000   -1.20000
H55D  2   -0.603035    0.507763    1.123772   -21.00000   -1.20000
AFIX   0
C56A  1   -0.473337    0.561207    1.181626   -21.00000    0.14571    0.12172 =
         0.11538   -0.02832   -0.02373    0.03283
AFIX  23
H56C  2   -0.364924    0.550983    1.190940   -21.00000   -1.20000
H56D  2   -0.476304    0.606160    1.156818   -21.00000   -1.20000
AFIX   0
C57A  1   -0.585230    0.575179    1.250737   -21.00000    0.17083    0.12806 =
         0.14047   -0.00245   -0.00552   -0.00694
AFIX  23
H57C  2   -0.513031    0.580318    1.282026   -21.00000   -1.20000
H57D  2   -0.628386    0.530309    1.262967   -21.00000   -1.20000
AFIX   0
C58A  1   -0.731748    0.633107    1.273766   -21.00000    0.17083    0.12806 =
         0.14047   -0.00245   -0.00552   -0.00694
AFIX  23
H58C  2   -0.715902    0.674631    1.244514   -21.00000   -1.20000
H58D  2   -0.828351    0.614892    1.265669   -21.00000   -1.20000
AFIX   0
C59A  1   -0.763345    0.657606    1.348448   -21.00000    0.17083    0.12806 =
         0.14047   -0.00245   -0.00552   -0.00694
AFIX  23
H59C  2   -0.815417    0.621653    1.377465   -21.00000   -1.20000
H59D  2   -0.660561    0.661303    1.361628   -21.00000   -1.20000
AFIX   0
C60A  1   -0.868650    0.728954    1.361059   -21.00000    0.17083    0.12806 =
         0.14047   -0.00245   -0.00552   -0.00694
AFIX  23
H60C  2   -0.803374    0.768042    1.350773   -21.00000   -1.20000
H60D  2   -0.950099    0.733827    1.332653   -21.00000   -1.20000
AFIX   0
C61A  1   -0.947222    0.728794    1.436198   -21.00000    0.17083    0.12806 =
         0.14047   -0.00245   -0.00552   -0.00694
AFIX  23
H61C  2   -0.875836    0.701625    1.462629   -21.00000   -1.20000
H61D  2   -1.047473    0.707493    1.442606   -21.00000   -1.20000
AFIX   0
C62A  1   -0.980185    0.806701    1.459290   -21.00000    0.17083    0.12806 =
         0.14047   -0.00245   -0.00552   -0.00694
AFIX  23
H62C  2   -0.878769    0.826624    1.455504   -21.00000   -1.20000
H62D  2   -1.043951    0.834303    1.430038   -21.00000   -1.20000
AFIX   0
C63A  1   -1.071561    0.810830    1.533638   -21.00000    0.17083    0.12806 =
         0.14047   -0.00245   -0.00552   -0.00694
AFIX  23
H63C  2   -1.012375    0.775238    1.558307   -21.00000   -1.20000
H63D  2   -1.174153    0.793401    1.533133   -21.00000   -1.20000
AFIX   0
C64A  1   -1.112886    0.876552    1.580217   -21.00000    0.17083    0.12806 =
         0.14047   -0.00245   -0.00552   -0.00694
AFIX 137
H64D  2   -1.030080    0.907590    1.568277   -21.00000   -1.50000
H64E  2   -1.119598    0.861583    1.627056   -21.00000   -1.50000
H64F  2   -1.214754    0.901473    1.574367   -21.00000   -1.50000
HKLF 4
REM  121230_s1_lkj in space group P -1
REM R1 =  0.0611 for   7310 Fo > 4sig(Fo)  and  0.0975 for all  10933 data
REM    609 parameters refined using     50 restraints
END
WGHT      0.0727      0.0000
REM Highest difference peak  1.424,  deepest hole -0.590,  1-sigma level  0.084
Q1    1   0.2091  0.0537  0.8701  11.00000  0.05    1.42
Q2    1   0.2477  0.1368  0.8432  11.00000  0.05    1.02
Q3    1   0.3357  0.0659  0.8717  11.00000  0.05    1.01
Q4    1   0.1470  0.1441  0.8911  11.00000  0.05    0.82
Q5    1   0.2259  0.0652  0.9185  11.00000  0.05    0.80
Q6    1  -0.7403  0.6805  1.3574  11.00000  0.05    0.75
Q7    1   0.2781  0.1529  0.9100  11.00000  0.05    0.45
Q8    1   0.0618  0.3237  1.0084  11.00000  0.05    0.44
Q9    1   0.0079  0.3878  1.0365  11.00000  0.05    0.40
Q10   1  -0.0685  0.2814  0.9805  11.00000  0.05    0.37
;
