# Supplementary material for: Crystal structure of (2-{3-[4-(4′-cyano­biphenyl-4-yl­oxy)but­oxy]pyridin-2-yl-κN}-5-(dodec­yloxy)phenyl-κC 1)(9-oxo­tetra­cos-7-en-7-olato-κ2 O,O′)platinum(II)
Source: Acta Crystallogr Sect E Struct Rep Online. 2014 Nov 5;70(Pt 12):m392–3. doi: 10.1107/S1600536814021928 (PMC4257408; doi:10.1107/S1600536814021928)
Supplement: Supplementary file 2 [file e-70-0m392-Isup2.hkl]

# 
# h,k,l, Fc-squared, Fo-squared, sigma(Fo-squared) and status flag 
# 
data_I
_shelx_title ' 121230_s1_lkj in space group P -1' 
_shelx_refln_list_code          4 
_shelx_F_calc_maximum      365.03 
_exptl_crystal_F_000      1216.00 
_reflns_d_resolution_high  0.8400 
 
loop_ 
 _symmetry_equiv_pos_as_xyz 
 'x, y, z' 
 '-x, -y, -z' 
 
_cell_length_a     8.4938 
_cell_length_b    18.9062 
_cell_length_c    19.9303 
_cell_angle_alpha  88.215 
_cell_angle_beta   78.816 
_cell_angle_gamma  83.072 
 
_shelx_F_squared_multiplier     1.000 
 
loop_ 
 _refln_index_h 
 _refln_index_k 
 _refln_index_l 
 _refln_F_squared_calc 
 _refln_F_squared_meas 
 _refln_F_squared_sigma 
 _refln_observed_status 
   2   0   0    27050.02    30096.34    196.14 o 
   3   0   0       28.09       39.33      8.76 o 
   4   0   0     6514.16     7171.39    149.29 o 
   5   0   0        5.53      -19.34     19.34 o 
   6   0   0      981.73      929.57     52.30 o 
   7   0   0       56.96       15.92     27.72 o 
   8   0   0      306.64      389.18     55.07 o 
   9   0   0       13.28       17.73     32.16 o 
  -9   1   0       79.25       86.85     58.46 o 
  -8   1   0       91.57      154.08     53.42 o 
  -7   1   0      502.83      478.70     55.76 o 
  -6   1   0      441.05      525.16     52.42 o 
  -5   1   0     2384.72     2286.93     95.89 o 
  -4   1   0     2634.85     2984.98     82.10 o 
  -3   1   0     2509.76     2777.47     56.37 o 
  -2   1   0    18009.33    19929.56    139.47 o 
   2   1   0      623.43      461.20     23.49 o 
   3   1   0     5244.59     5093.65     75.74 o 
   4   1   0     6901.92     7037.63    206.38 o 
   5   1   0     1947.43     1863.22     67.87 o 
   6   1   0     1138.18     1063.73     53.71 o 
   7   1   0       40.61       56.71     32.73 o 
   8   1   0      297.73      354.15     54.42 o 
   9   1   0       16.93       60.31     48.87 o 
  -9   2   0      107.93      231.99     68.23 o 
  -8   2   0        5.07        7.04     47.89 o 
  -7   2   0      823.70      973.40     97.91 o 
  -6   2   0       15.21       25.08     50.10 o 
  -5   2   0     5048.64     5005.93    145.27 o 
  -4   2   0      179.30      159.33     19.21 o 
  -3   2   0     4467.14     5083.37     85.26 o 
  -2   2   0      463.97      528.96     23.28 o 
  -1   2   0     4392.08     4368.13     51.01 o 
   1   2   0    24669.82    23470.84    202.21 o 
   2   2   0    25170.65    27636.24    154.50 o 
   3   2   0    11843.07    11886.29    169.70 o 
   4   2   0     3319.79     3490.88    123.36 o 
   5   2   0     3873.52     3623.32    156.01 o 
   6   2   0      301.38      284.89     27.70 o 
   7   2   0      231.91      221.83     39.25 o 
   8   2   0       80.75       59.21     28.33 o 
   9   2   0      117.39      238.42     51.50 o 
  -9   3   0       54.41      142.57     53.70 o 
  -8   3   0      167.70      241.83     63.20 o 
  -7   3   0      660.49      793.57     89.50 o 
  -6   3   0      700.82      738.57     81.14 o 
  -5   3   0     3962.71     4389.68    170.24 o 
  -4   3   0      922.06      946.36     53.96 o 
  -3   3   0     3992.70     4541.35    103.05 o 
  -2   3   0     2496.70     2776.21     50.65 o 
  -1   3   0    10945.22    12943.63    182.68 o 
   0   3   0     5113.17     5260.63     80.46 o 
   2   3   0     9588.77     9799.80    105.40 o 
   3   3   0    10917.34    11738.20    104.30 o 
   4   3   0     2310.35     2209.62     78.75 o 
   5   3   0     2816.09     2765.84    157.29 o 
   6   3   0       40.66       22.38     12.88 o 
   7   3   0      318.19      334.15     44.74 o 
   8   3   0        1.48       -2.72     24.20 o 
   9   3   0      161.16      208.58     49.71 o 
  -9   4   0        0.38       42.77     41.36 o 
  -8   4   0      336.04      599.45     89.30 o 
  -7   4   0      132.17      173.45     52.55 o 
  -6   4   0     2352.04     2622.53    150.64 o 
  -5   4   0      609.17      852.55     79.98 o 
  -4   4   0     4793.81     4500.52    218.43 o 
  -3   4   0     1099.14     1240.34     76.16 o 
  -2   4   0     9597.39     9320.66    148.53 o 
  -1   4   0     2663.53     3010.00    112.23 o 
   0   4   0    15085.88    16421.37    173.69 o 
   1   4   0     3380.61     3032.32     52.07 o 
   2   4   0    11351.43    11785.59    156.28 o 
   3   4   0     5263.67     5008.41     85.06 o 
   4   4   0     3635.75     3651.66     90.01 o 
   5   4   0     1056.29     1028.90     51.46 o 
   6   4   0      332.24      320.83     33.34 o 
   7   4   0      161.43      120.24     30.39 o 
   8   4   0       47.94       47.39     25.71 o 
   9   4   0       72.78      111.15     37.99 o 
  -9   5   0       32.18        6.01     57.61 o 
  -8   5   0      244.24      261.16     65.47 o 
  -7   5   0       75.49      126.21     53.77 o 
  -6   5   0     2134.16     2420.47    147.61 o 
  -5   5   0      417.48      420.02     77.23 o 
  -4   5   0     3103.50     3274.18    142.61 o 
  -3   5   0      328.41      334.73     34.13 o 
  -2   5   0    10487.26    10611.93    170.34 o 
  -1   5   0      314.78      301.96     18.84 o 
   0   5   0     8958.03     8734.22    134.01 o 
   1   5   0      410.52      347.63     21.37 o 
   2   5   0    11241.87    12954.87    168.39 o 
   3   5   0      583.92      553.89     31.10 o 
   4   5   0     2772.23     2836.22     92.23 o 
   5   5   0      206.68      245.49     53.79 o 
   6   5   0      960.74     1019.02     90.33 o 
   7   5   0        8.54        8.95     23.58 o 
   8   5   0      203.72      215.78     40.45 o 
   9   5   0        5.18      -23.58     30.50 o 
  -9   6   0       98.06      180.54     59.55 o 
  -8   6   0       50.53       59.39     39.30 o 
  -7   6   0      539.13      765.95     95.80 o 
  -6   6   0      543.27      691.24     85.57 o 
  -5   6   0     2270.87     2510.56    139.44 o 
  -4   6   0      850.66      863.56     73.59 o 
  -3   6   0     7069.59     6603.53    174.58 o 
  -2   6   0     3343.70     3146.93    155.36 o 
  -1   6   0     7389.61     6845.11    210.23 o 
   0   6   0     8139.46     8838.73    166.59 o 
   1   6   0     1831.77     1966.29     56.15 o 
   2   6   0     4151.48     3771.07     87.27 o 
   3   6   0    11300.47    12329.89    163.16 o 
   4   6   0      970.34      852.70     41.24 o 
   5   6   0      159.01      147.96     21.31 o 
   6   6   0      457.67      430.60     85.76 o 
   7   6   0       68.04       90.64     62.62 o 
   8   6   0      177.61      132.15     86.37 o 
   9   6   0       11.44        5.61     40.58 o 
  -9   7   0       94.56      155.13     55.15 o 
  -8   7   0        7.47      -12.98     34.11 o 
  -7   7   0      521.15      496.55    114.11 o 
  -6   7   0       18.82       90.00     30.92 o 
  -5   7   0     2845.47     2659.19    112.24 o 
  -4   7   0        3.70        1.77     25.18 o 
  -3   7   0     8193.48     8136.78    185.72 o 
  -2   7   0       87.48       86.74     10.85 o 
  -1   7   0    10232.96    10013.33    334.67 o 
   0   7   0     1975.33     1919.66     70.73 o 
   1   7   0     9085.20     8176.90    318.13 o 
   2   7   0      188.74      220.51     19.69 o 
   3   7   0    12012.06    12136.03    223.63 o 
   4   7   0      120.62      181.36     22.94 o 
   5   7   0      929.26      800.32     44.60 o 
   6   7   0       21.97       41.44     19.11 o 
   7   7   0      171.49      239.35     77.02 o 
   8   7   0       35.89       -1.70     30.20 o 
   9   7   0       37.98       24.74     65.39 o 
  -8   8   0      130.13      205.66     59.62 o 
  -7   8   0      170.32       88.95     39.71 o 
  -6   8   0      380.00      411.10     55.56 o 
  -5   8   0     1762.10     1757.95    157.99 o 
  -4   8   0      611.09      669.95     47.18 o 
  -3   8   0     5041.51     4731.87    261.01 o 
  -2   8   0     5187.44     5148.03    264.02 o 
  -1   8   0    11011.12     9916.69    935.35 o 
   0   8   0      365.35      282.67     36.15 o 
   1   8   0     3970.88     3780.10    152.35 o 
   2   8   0      990.12     1180.27     45.81 o 
   3   8   0     4787.93     4712.24    145.62 o 
   4   8   0      142.43      168.11     28.28 o 
   5   8   0     1248.25     1144.96     55.30 o 
   6   8   0      686.72      724.46     45.95 o 
   7   8   0      166.46      105.29     62.28 o 
   8   8   0       10.95       58.54     65.02 o 
   9   8   0       41.71       44.31     73.76 o 
  -8   9   0      217.12      360.01    116.67 o 
  -7   9   0        0.59      -13.45     42.33 o 
  -6   9   0      435.07      429.37     71.57 o 
  -5   9   0       84.44       47.15     20.47 o 
  -4   9   0     1868.78     1921.51     80.99 o 
  -3   9   0      226.27      255.65     25.48 o 
  -2   9   0     5939.57     5420.34    418.44 o 
  -1   9   0      937.63     1043.61     71.04 o 
   0   9   0     3444.63     3562.36    170.13 o 
   1   9   0       62.69       70.03     16.98 o 
   2   9   0     1560.92     1315.54     72.16 o 
   3   9   0      649.16      670.26     43.22 o 
   4   9   0     1320.75     1377.06     64.58 o 
   5   9   0      623.35      537.89     40.64 o 
   6   9   0     1008.84     1138.46     75.52 o 
   7   9   0       75.15       41.13     52.90 o 
   8   9   0       80.79      151.45     74.95 o 
   9   9   0       22.72      142.54     85.71 o 
  -8  10   0      136.38      126.55     53.45 o 
  -7  10   0      144.98      170.73     75.23 o 
  -6  10   0      424.05      436.80     75.58 o 
  -5  10   0      151.20      194.30     30.69 o 
  -4  10   0     1368.36     1521.81     85.49 o 
  -3  10   0      102.87       83.04     20.57 o 
  -2  10   0     1079.98      977.78     63.28 o 
  -1  10   0      203.04      302.49     76.31 o 
   0  10   0     2953.70     2674.45    119.12 o 
   1  10   0      658.93      667.41     51.81 o 
   2  10   0     1831.04     1632.25    126.53 o 
   3  10   0        1.63        6.47     19.20 o 
   4  10   0     1745.38     1864.19    162.73 o 
   5  10   0       66.34       30.65     24.67 o 
   6  10   0      564.87      495.57     52.63 o 
   7  10   0       14.75       40.38     55.20 o 
   8  10   0      112.99      134.55     77.70 o 
   9  10   0        2.72       74.18     69.67 o 
  -8  11   0       17.62       69.18     52.34 o 
  -7  11   0      350.42      324.05     74.34 o 
  -6  11   0      136.49      231.07     61.61 o 
  -5  11   0      763.55      697.29     88.36 o 
  -4  11   0      129.58      131.94     31.05 o 
  -3  11   0     1774.79     1512.36    185.41 o 
  -2  11   0      240.68      229.48     33.82 o 
  -1  11   0     8389.61     7088.60    827.13 o 
   0  11   0     2658.95     2941.38    207.58 o 
   1  11   0     4354.62     4126.93    132.23 o 
   2  11   0     2032.63     1880.01    136.11 o 
   3  11   0      498.72      512.51     41.94 o 
   4  11   0      825.88      856.32    119.51 o 
   5  11   0       46.25       32.89     23.33 o 
   6  11   0      112.25       39.92     52.37 o 
   7  11   0       13.26       65.44     58.76 o 
   8  11   0       67.69       86.63     65.96 o 
   9  11   0        1.83       53.81     55.35 o 
  -7  12   0      279.81      308.44     72.55 o 
  -6  12   0       22.17       51.92     42.23 o 
  -5  12   0      722.18      742.31     97.26 o 
  -4  12   0      483.27      485.60     93.90 o 
  -3  12   0     2011.83     2327.92    226.21 o 
  -2  12   0      126.10      114.52     25.95 o 
  -1  12   0     3016.04     2733.90    312.88 o 
   0  12   0        1.77      -22.09     44.49 o 
   1  12   0     1408.57     1304.07     77.95 o 
   2  12   0        4.23       -2.50     23.96 o 
   3  12   0      915.60      908.17     56.20 o 
   4  12   0        2.34       35.24     47.39 o 
   5  12   0      267.58      237.05     80.99 o 
   6  12   0        0.82      -26.70     27.54 o 
   7  12   0       84.14      144.12     75.10 o 
   8  12   0       10.23       38.29     60.83 o 
  -7  13   0       88.88       87.85     50.48 o 
  -6  13   0      312.50      338.63     75.72 o 
  -5  13   0      160.26      145.03     49.10 o 
  -4  13   0      987.37     1020.95    157.62 o 
  -3  13   0      614.18      578.34    115.27 o 
  -2  13   0      835.54      698.69    111.67 o 
  -1  13   0     1169.91     1119.26    144.59 o 
   0  13   0     1889.12     1834.67    173.81 o 
   1  13   0     1618.21     1387.75     82.76 o 
   2  13   0      429.30      375.61     75.80 o 
   3  13   0     1588.17     1703.02    178.43 o 
   4  13   0      220.13      492.81    102.35 o 
   5  13   0      311.43      408.20     55.50 o 
   6  13   0       49.98       83.79     32.95 o 
   7  13   0       67.64        1.82     54.10 o 
   8  13   0        8.37       43.46     68.25 o 
  -6  14   0      404.04      548.57     93.65 o 
  -5  14   0        1.98       13.50     34.92 o 
  -4  14   0      605.96      648.17    138.80 o 
  -3  14   0      125.57       88.65     68.36 o 
  -2  14   0     1939.72     2060.22    210.78 o 
  -1  14   0       56.23      143.84     68.67 o 
   0  14   0     1561.60     1618.31    101.40 o 
   1  14   0       84.45       62.60     25.83 o 
   2  14   0     1334.52     1190.46    131.33 o 
   3  14   0      113.92       90.67     35.00 o 
   4  14   0      489.75      715.31    120.71 o 
   5  14   0       30.48      -14.69     29.10 o 
   6  14   0      188.72      292.59     49.13 o 
   7  14   0       19.77       41.92     59.35 o 
   8  14   0       38.24       98.19     73.35 o 
  -6  15   0      175.99      163.22     58.94 o 
  -5  15   0       69.63      -19.97     39.67 o 
  -4  15   0      409.07      631.64    135.05 o 
  -3  15   0        7.26       89.25     61.12 o 
  -2  15   0     1495.62     1559.95    199.14 o 
  -1  15   0       52.36       68.45     54.79 o 
   0  15   0     1251.74     1215.71    117.41 o 
   1  15   0      366.90      418.64     52.28 o 
   2  15   0      941.52      791.30    116.08 o 
   3  15   0       21.46       38.27     31.82 o 
   4  15   0      210.74      190.37     69.79 o 
   5  15   0        0.51      -30.00     30.00 o 
   6  15   0      121.87      118.87     63.39 o 
   7  15   0        1.43       -5.87     46.24 o 
   8  15   0       25.23       95.13     75.81 o 
  -6  16   0        7.06       77.11     49.38 o 
  -5  16   0      166.47      157.00     58.08 o 
  -4  16   0       42.05      -42.66     51.72 o 
  -3  16   0      354.10      337.97    108.54 o 
  -2  16   0      133.81      204.15     89.06 o 
  -1  16   0      275.45      262.34     85.99 o 
   0  16   0      413.16      397.25     56.85 o 
   1  16   0      337.04      264.99     44.49 o 
   2  16   0      366.57      320.99     79.36 o 
   3  16   0      288.31      262.72     56.31 o 
   4  16   0       91.22       49.22     50.69 o 
   5  16   0       81.83      203.07     80.64 o 
   6  16   0       41.39       80.01     73.13 o 
   7  16   0        6.96       10.44     47.96 o 
  -5  17   0      120.00      164.55     87.74 o 
  -4  17   0       57.51      143.77     85.06 o 
  -3  17   0      488.59      557.90    134.15 o 
  -2  17   0      189.62      264.74     91.90 o 
  -1  17   0       85.98       91.54     62.08 o 
   0  17   0       59.15       10.20     24.26 o 
   1  17   0      498.54      395.44     55.63 o 
   2  17   0        5.19       60.57     53.94 o 
   3  17   0      323.79      297.65     57.03 o 
   4  17   0        5.15      -65.61     65.61 o 
   5  17   0       90.97      139.40     71.82 o 
   6  17   0        0.11      155.41     78.73 o 
   7  17   0       11.33      117.57     69.42 o 
  -4  18   0      191.48      351.13    116.46 o 
  -3  18   0      206.77      193.13     90.76 o 
  -2  18   0      412.65      480.80    121.96 o 
  -1  18   0       18.16      -32.47     59.21 o 
   0  18   0       58.15       53.11     29.17 o 
   1  18   0      225.88      218.30     45.49 o 
   2  18   0      119.00      141.95     72.04 o 
   3  18   0       99.26       61.90     42.24 o 
   4  18   0        4.09        6.77     49.87 o 
   5  18   0       40.12       65.03     65.80 o 
   6  18   0        5.51      125.46     72.81 o 
  -4  19   0      197.71      273.34    117.41 o 
  -3  19   0        3.83      -57.87     57.87 o 
  -2  19   0      336.73      577.88    136.42 o 
  -1  19   0        0.07      -61.39     64.71 o 
   0  19   0      160.32      185.11     48.84 o 
   1  19   0       14.69       -8.76     41.82 o 
   2  19   0      185.98      222.43     87.83 o 
   3  19   0        0.62        8.65     31.27 o 
   4  19   0       24.13      -37.55     60.89 o 
   5  19   0        1.90       31.36     46.60 o 
   6  19   0       16.27      150.80     80.39 o 
  -3  20   0       49.24       82.94     82.55 o 
  -2  20   0       77.81      186.48    107.93 o 
  -1  20   0       35.18       97.32     69.08 o 
   0  20   0      102.36      256.48     91.02 o 
   1  20   0       34.63       72.29     60.40 o 
   2  20   0       55.34      135.98     71.84 o 
   3  20   0        6.36        8.88     33.90 o 
   4  20   0       23.78       40.98     53.59 o 
   5  20   0        4.30       17.21     49.66 o 
  -2  21   0        1.35      -59.44     59.44 o 
  -1  21   0       62.07      131.21     84.58 o 
   0  21   0       13.70       12.77     52.23 o 
   1  21   0       77.21      107.37     84.68 o 
   2  21   0        4.96       64.39     39.55 o 
   3  21   0       24.75       40.39     32.21 o 
   4  21   0        7.62       78.25     51.93 o 
   0  22   0        8.00        5.80     58.18 o 
   1  22   0       75.51      281.07    101.03 o 
   2  22   0        2.32       10.36     44.40 o 
   3  22   0       30.02       81.72     44.51 o 
  -3 -22   1       14.01      -33.79     44.57 o 
  -2 -22   1       19.43       25.54     37.78 o 
  -1 -22   1       14.45       34.49     72.36 o 
   0 -22   1       44.05      125.92     75.56 o 
  -4 -21   1        0.44      -60.79     60.79 o 
  -3 -21   1       45.44      -16.89     32.43 o 
  -2 -21   1        3.09        3.01     34.94 o 
  -1 -21   1       77.17      100.47     64.93 o 
   0 -21   1       17.01       81.13     72.10 o 
   1 -21   1      117.23      144.13     87.17 o 
   2 -21   1       18.80      137.97     92.49 o 
  -5 -20   1       17.07       58.53     59.63 o 
  -4 -20   1       10.24      -59.95     59.95 o 
  -3 -20   1       40.06       -2.90     33.16 o 
  -2 -20   1        4.05       28.99     41.04 o 
  -1 -20   1      110.14      172.61     83.36 o 
   0 -20   1        6.93       99.08     72.44 o 
   1 -20   1      158.94      250.93     61.23 o 
   2 -20   1        0.72       81.81     50.81 o 
   3 -20   1      114.93      318.18    113.45 o 
  -6 -19   1       11.69       50.27     64.57 o 
  -5 -19   1        3.18       -8.01     81.07 o 
  -4 -19   1       56.24      108.58     66.03 o 
  -3 -19   1       18.73       34.08     26.61 o 
  -2 -19   1       63.25      208.13     74.69 o 
  -1 -19   1       41.22       34.23     63.62 o 
   0 -19   1      104.63       28.41     31.36 o 
   1 -19   1       98.88      137.38     45.37 o 
   2 -19   1       76.52      191.65     87.39 o 
   3 -19   1       80.64      199.55    100.98 o 
   4 -19   1       55.22      106.94     85.43 o 
  -6 -18   1       27.81       78.29     61.23 o 
  -5 -18   1        7.00       64.12     34.54 o 
  -4 -18   1      107.38      129.70     71.85 o 
  -3 -18   1        3.00      -28.54     31.34 o 
  -2 -18   1      140.18      120.42     60.14 o 
  -1 -18   1        3.28       21.67     54.68 o 
   0 -18   1      298.14      316.68     55.74 o 
   1 -18   1        0.06      -51.45     51.45 o 
   2 -18   1      241.89      440.91    119.32 o 
   3 -18   1        6.59       57.55     66.84 o 
   4 -18   1      196.01      268.27    116.61 o 
   5 -18   1        9.96      -86.51     86.51 o 
  -7 -17   1       15.85       16.52     49.27 o 
  -6 -17   1       25.56      191.61     87.74 o 
  -5 -17   1       71.65       65.82     37.15 o 
  -4 -17   1       73.77      -12.53     59.55 o 
  -3 -17   1      177.79      212.09     83.10 o 
  -2 -17   1      206.87      287.82     80.00 o 
  -1 -17   1      314.23      249.66     57.05 o 
   0 -17   1      139.27      118.81     36.91 o 
   1 -17   1      160.53       78.66     57.74 o 
   2 -17   1      350.71      361.76    101.82 o 
   3 -17   1      260.19      229.30    100.26 o 
   4 -17   1      186.70      260.06    106.72 o 
   5 -17   1       25.36      -18.00     54.94 o 
  -7 -16   1       19.48       34.93     53.27 o 
  -6 -16   1        6.18       91.23     69.26 o 
  -5 -16   1       84.80      144.91     44.48 o 
  -4 -16   1       30.10       11.95     42.19 o 
  -3 -16   1      371.62      431.10     66.51 o 
  -2 -16   1       45.31      132.71     65.09 o 
  -1 -16   1      596.92      585.78    129.54 o 
   0 -16   1        1.46      -42.25     45.88 o 
   1 -16   1      728.41      769.65    139.30 o 
   2 -16   1      198.39      146.47     70.62 o 
   3 -16   1      796.88      995.91    170.72 o 
   4 -16   1       41.91       62.15     72.52 o 
   5 -16   1      172.50      176.22    107.21 o 
   6 -16   1       35.67       66.00    108.15 o 
  -8 -15   1        3.77      -40.65     67.23 o 
  -7 -15   1       21.50       82.04     66.32 o 
  -6 -15   1       27.99       54.56     31.82 o 
  -5 -15   1       68.19      113.30     37.67 o 
  -4 -15   1       36.57       43.66     53.62 o 
  -3 -15   1      397.86      393.37     61.79 o 
  -2 -15   1      203.10      129.21     45.96 o 
  -1 -15   1      905.97      822.81     74.49 o 
   0 -15   1      155.16      135.69     37.39 o 
   1 -15   1      957.57     1109.96    155.46 o 
   2 -15   1       41.56      122.71     64.25 o 
   3 -15   1     1023.37     1072.63    174.78 o 
   4 -15   1      117.92       76.87     67.39 o 
   5 -15   1      262.72      421.49    117.17 o 
   6 -15   1       17.28      -40.43     42.60 o 
  -8 -14   1       15.51       60.35     63.71 o 
  -7 -14   1        1.44        2.64     49.18 o 
  -6 -14   1      117.76      150.12     38.71 o 
  -5 -14   1        6.81       28.44     33.61 o 
  -4 -14   1      226.18      252.41     85.63 o 
  -3 -14   1        3.16       37.34     25.46 o 
  -2 -14   1     1010.86     1006.35    124.56 o 
  -1 -14   1      261.72      412.16     52.62 o 
   0 -14   1      594.59      593.21     71.80 o 
   1 -14   1      568.81      612.03    113.43 o 
   2 -14   1      984.44      891.34    141.70 o 
   3 -14   1      294.78      270.84     89.67 o 
   4 -14   1      682.53      828.92    149.29 o 
   5 -14   1      113.68      183.27     57.54 o 
   6 -14   1      223.96      203.51     59.82 o 
   7 -14   1       94.15       34.13    113.24 o 
  -8 -13   1       27.58       56.95     65.81 o 
  -7 -13   1       39.97       34.26     46.88 o 
  -6 -13   1      155.48      251.10     46.71 o 
  -5 -13   1       21.78       13.81     23.75 o 
  -4 -13   1     1034.55     1044.48    140.50 o 
  -3 -13   1       12.30       11.68     32.03 o 
  -2 -13   1     2848.98     2545.80    187.43 o 
  -1 -13   1       51.11       58.36     26.53 o 
   0 -13   1     1546.14     1304.95     90.73 o 
   1 -13   1        9.64        0.95     21.15 o 
   2 -13   1     1480.46     1149.23    280.59 o 
   3 -13   1       29.22       11.87     11.01 o 
   4 -13   1     1043.80      971.41    158.55 o 
   5 -13   1       26.77      -19.65     39.97 o 
   6 -13   1      419.04      481.32     85.54 o 
   7 -13   1        3.46        5.12     53.52 o 
  -8 -12   1       20.88      136.99     76.87 o 
  -7 -12   1      166.26      331.25     93.36 o 
  -6 -12   1       26.65       83.08     31.34 o 
  -5 -12   1        9.65      -25.03     25.03 o 
  -4 -12   1      614.96      738.29    112.25 o 
  -3 -12   1      764.61      933.76     78.77 o 
  -2 -12   1      693.99      682.04     69.92 o 
  -1 -12   1     2755.87     2690.25    115.69 o 
   0 -12   1     1176.59     1305.89    145.34 o 
   1 -12   1     3116.05     2735.88    221.61 o 
   2 -12   1     1331.52     1103.07    124.52 o 
   3 -12   1     1107.04      817.01    167.92 o 
   4 -12   1     1411.49     1420.19    179.58 o 
   5 -12   1       39.57        8.57     79.15 o 
   6 -12   1      375.75      415.35     76.60 o 
   7 -12   1       80.11      135.68     53.12 o 
  -9 -11   1       14.75      177.16     91.53 o 
  -8 -11   1        0.48       28.05     48.62 o 
  -7 -11   1      199.17      200.91     83.61 o 
  -6 -11   1       93.59       27.99     22.15 o 
  -5 -11   1       37.48        3.25     21.91 o 
  -4 -11   1       17.28        7.27     22.16 o 
  -3 -11   1     2233.12     2119.45    112.08 o 
  -2 -11   1       38.30       24.54     20.04 o 
  -1 -11   1     2144.24     1910.51     92.87 o 
   0 -11   1      836.97      668.13     61.61 o 
   1 -11   1     1474.21     1474.81     85.98 o 
   2 -11   1      545.04      487.59     50.67 o 
   3 -11   1     2174.03     1623.82    225.62 o 
   4 -11   1      397.97      307.28     37.01 o 
   5 -11   1      738.63      774.65     92.65 o 
   6 -11   1       63.61       67.93     62.94 o 
   7 -11   1      300.62      394.42     80.10 o 
   8 -11   1       38.20       81.33     47.02 o 
  -9 -10   1        5.03       46.55     56.45 o 
  -8 -10   1       41.03       17.83     48.52 o 
  -7 -10   1      122.95      173.96     72.79 o 
  -6 -10   1      406.16      297.14     48.77 o 
  -5 -10   1      183.73      275.21     41.27 o 
  -4 -10   1     1069.35      984.30     73.50 o 
  -3 -10   1     1037.85     1009.32     69.97 o 
  -2 -10   1     1960.59     1944.16    101.69 o 
  -1 -10   1      569.24      441.11     43.77 o 
   0 -10   1     1432.02     1408.25     87.99 o 
   1 -10   1     5201.40     5545.75    620.77 o 
   2 -10   1     2447.54     1873.46    170.86 o 
   3 -10   1     4189.12     3715.32    281.38 o 
   4 -10   1      157.08      215.44     24.09 o 
   5 -10   1     1496.75     1527.65     86.65 o 
   6 -10   1       96.87       54.66     37.33 o 
   7 -10   1      263.47      290.03     97.18 o 
   8 -10   1        1.90       63.10     44.26 o 
  -9  -9   1        0.42      129.79     81.60 o 
  -8  -9   1      105.46      151.18     48.51 o 
  -7  -9   1       29.07       78.53     60.30 o 
  -6  -9   1      402.33      383.52     47.04 o 
  -5  -9   1       43.96       91.54     27.19 o 
  -4  -9   1     2492.77     2281.44    105.48 o 
  -3  -9   1      109.26      117.31     28.01 o 
  -2  -9   1     4708.18     4311.46    140.34 o 
  -1  -9   1      150.56      133.27     26.67 o 
   0  -9   1     6268.68     5775.24    301.46 o 
   1  -9   1     1202.75      845.30     59.42 o 
   2  -9   1     3234.04     2964.24    382.38 o 
   3  -9   1      342.61      279.68     24.55 o 
   4  -9   1     1049.29      993.90     48.25 o 
   5  -9   1      457.30      428.84     39.38 o 
   6  -9   1      553.38      560.72     79.81 o 
   7  -9   1       15.58       76.00     40.74 o 
   8  -9   1       57.62       60.63     74.51 o 
  -9  -8   1       14.08       83.09     63.75 o 
  -8  -8   1       71.38       46.00     34.99 o 
  -7  -8   1       24.69       21.36     45.72 o 
  -6  -8   1      218.88      271.88     76.10 o 
  -5  -8   1      388.83      331.54     31.87 o 
  -4  -8   1     2570.49     2803.35    125.88 o 
  -3  -8   1      325.60      226.74     35.18 o 
  -2  -8   1     7405.87     7768.54    150.97 o 
  -1  -8   1       34.69       18.03     13.35 o 
   0  -8   1     9897.31     9051.42    198.80 o 
   1  -8   1     1148.65     1001.34     52.50 o 
   2  -8   1    12499.76    12048.04    761.23 o 
   3  -8   1     1571.12     1330.25    100.32 o 
   4  -8   1     2550.89     2612.26     77.35 o 
   5  -8   1       15.40       18.10     33.29 o 
   6  -8   1     1186.41     1132.04     85.73 o 
   7  -8   1      107.38       96.45     47.80 o 
   8  -8   1      113.58      121.59     46.57 o 
  -9  -7   1       44.51      116.43     69.49 o 
  -8  -7   1        6.39      -31.58     37.98 o 
  -7  -7   1      236.13      267.39     77.22 o 
  -6  -7   1       84.09      115.79     56.38 o 
  -5  -7   1     2250.71     1996.15     74.03 o 
  -4  -7   1      658.45      674.50     42.97 o 
  -3  -7   1     2050.86     1892.50     67.90 o 
  -2  -7   1     7203.08     6776.16    108.27 o 
  -1  -7   1     3736.16     3611.66    146.97 o 
   0  -7   1     4058.49     4031.49    185.62 o 
   1  -7   1     5738.37     5991.53    186.94 o 
   2  -7   1     6324.10     5716.58    349.39 o 
   3  -7   1     4455.50     4784.28    190.40 o 
   4  -7   1     2052.66     1897.00     71.31 o 
   5  -7   1     1476.32     1561.43     79.68 o 
   6  -7   1      975.35     1058.83     61.36 o 
   7  -7   1      732.97      808.50     80.00 o 
   8  -7   1       89.92      108.27     40.66 o 
   9  -7   1       44.95       39.00     51.91 o 
  -9  -6   1       55.55       80.12     43.15 o 
  -8  -6   1       20.69      -14.15     27.20 o 
  -7  -6   1      439.87      493.08     64.43 o 
  -6  -6   1       57.28      139.00     59.19 o 
  -5  -6   1     3825.45     3666.40    126.93 o 
  -4  -6   1      946.74      918.61     47.02 o 
  -3  -6   1     8438.71     9016.51    143.39 o 
  -2  -6   1        9.48        4.18     11.95 o 
  -1  -6   1     5074.00     6094.47    132.54 o 
   0  -6   1     1158.08     1346.09     73.16 o 
   1  -6   1    10285.95     9112.61    373.37 o 
   2  -6   1      153.53      160.13     20.58 o 
   3  -6   1     8342.10     7979.73    276.26 o 
   4  -6   1        4.84       21.88     13.05 o 
   5  -6   1     3186.07     3409.87    161.44 o 
   6  -6   1      233.32      247.54     47.30 o 
   7  -6   1     1297.42     1438.66    100.97 o 
   8  -6   1       37.11      -31.90     31.90 o 
   9  -6   1      118.00      190.15     86.95 o 
  -9  -5   1       13.87       68.64     34.21 o 
  -8  -5   1       75.69       38.74     32.33 o 
  -7  -5   1      288.81      266.29     43.91 o 
  -6  -5   1      545.01      550.07     67.16 o 
  -5  -5   1     2420.50     2516.30    126.43 o 
  -4  -5   1     5293.04     5707.28    141.79 o 
  -3  -5   1     9904.53    10193.54    155.87 o 
  -2  -5   1      356.85      500.76     34.90 o 
  -1  -5   1     1332.79     1183.96     42.58 o 
   0  -5   1     7053.03     7266.61    225.33 o 
   1  -5   1     5143.30     5034.28    149.44 o 
   2  -5   1     3572.42     3700.90     69.56 o 
   3  -5   1     4349.86     4262.11     91.98 o 
   4  -5   1      598.08      815.50    101.07 o 
   5  -5   1     2648.11     2592.77    137.01 o 
   6  -5   1      145.35      242.07     56.71 o 
   7  -5   1      913.65     1123.56    108.16 o 
   8  -5   1       14.15       25.90     30.25 o 
   9  -5   1      104.93      280.17     74.97 o 
  -9  -4   1        7.46      -13.69     34.03 o 
  -8  -4   1      123.26      147.14     34.29 o 
  -7  -4   1       49.88        6.82     24.73 o 
  -6  -4   1     1544.28     1480.05     63.09 o 
  -5  -4   1      123.50      115.63     33.92 o 
  -4  -4   1    11267.15    11673.31    169.17 o 
  -3  -4   1       38.27       47.24     13.15 o 
  -2  -4   1    30723.31    29409.01    200.52 o 
  -1  -4   1    16084.05    17256.77    146.28 o 
   0  -4   1    12688.05    15515.76    443.81 o 
   1  -4   1     1684.16     1910.94     49.64 o 
   2  -4   1    10930.72    11317.67    186.45 o 
   3  -4   1      834.08      814.14     45.34 o 
   4  -4   1     2793.82     3017.71    128.36 o 
   5  -4   1      279.96      342.67     54.03 o 
   6  -4   1     1770.51     2136.31    133.43 o 
   7  -4   1      177.96      233.85     58.80 o 
   8  -4   1      217.48      338.78     55.27 o 
   9  -4   1       28.29       24.63     51.46 o 
  -9  -3   1       89.98      106.42     46.17 o 
  -8  -3   1       89.55      121.17     35.94 o 
  -7  -3   1       54.53       16.17     41.03 o 
  -6  -3   1      612.61      506.87     49.73 o 
  -5  -3   1      997.10      990.59     46.96 o 
  -4  -3   1     4653.90     4845.38    132.62 o 
  -3  -3   1     3228.38     3863.61     60.93 o 
  -2  -3   1    13263.68    16972.65    138.21 o 
   0  -3   1    34233.26    37237.75   1325.89 o 
   1  -3   1     2140.56     2761.30     57.19 o 
   2  -3   1     5207.78     6403.92    140.44 o 
   3  -3   1     1121.89     1156.29     52.81 o 
   4  -3   1     2848.68     2948.75    132.34 o 
   5  -3   1      371.56      511.41     60.54 o 
   6  -3   1     3049.06     3098.77    156.63 o 
   7  -3   1       57.69       66.44     35.36 o 
   8  -3   1      377.11      466.19     79.46 o 
   9  -3   1        7.81      -10.06     68.78 o 
  -9  -2   1      163.81      148.13     44.23 o 
  -8  -2   1       16.78       -2.70     27.61 o 
  -7  -2   1      410.83      357.39     48.59 o 
  -6  -2   1       53.30        5.16     13.00 o 
  -5  -2   1     3928.08     3605.34     91.16 o 
  -4  -2   1     4112.83     3983.61     86.27 o 
  -3  -2   1     9611.04    10416.49    149.64 o 
  -2  -2   1    23602.56    22406.07    141.88 o 
  -1  -2   1    27989.44    27859.74    178.24 o 
   1  -2   1    17845.48    18631.77    347.43 o 
   2  -2   1      246.25      224.65     17.26 o 
   3  -2   1     6600.01     7397.49     86.63 o 
   4  -2   1      639.90      632.11     38.08 o 
   5  -2   1     2358.18     2346.38     99.05 o 
   6  -2   1     1213.43     1236.21     80.18 o 
   7  -2   1      482.99      489.76     69.07 o 
   8  -2   1      242.64      273.36     62.35 o 
   9  -2   1       93.02      105.88     54.99 o 
  -9  -1   1      132.61      171.11     43.49 o 
  -8  -1   1       48.24       17.03     49.38 o 
  -7  -1   1      547.05      635.98     63.35 o 
  -6  -1   1      233.94      146.37     29.38 o 
  -5  -1   1     2804.84     2810.39     81.62 o 
  -4  -1   1      183.55      202.91     21.76 o 
  -3  -1   1     7384.17     8275.51     94.20 o 
  -2  -1   1     2092.37     2037.31     36.98 o 
   2  -1   1    10622.60    11261.36     96.51 o 
   3  -1   1    16155.58    16495.04    144.65 o 
   4  -1   1       93.27       92.06     16.19 o 
   5  -1   1     3078.49     3027.71    110.05 o 
   6  -1   1       19.00      -20.42     27.25 o 
   7  -1   1      726.78      718.32     66.76 o 
   8  -1   1       25.97       19.62     26.89 o 
   9  -1   1      172.05      207.49     58.11 o 
  -9   0   1       34.18       23.61     34.04 o 
  -8   0   1      279.63      258.56     49.28 o 
  -7   0   1      135.31      117.05     38.21 o 
  -6   0   1     1190.14     1248.31     79.88 o 
  -5   0   1      652.59      532.93     36.39 o 
  -4   0   1     1750.21     1732.46     58.89 o 
  -3   0   1     2422.25     2748.76     61.88 o 
  -2   0   1    15298.28    18255.37    144.66 o 
   3   0   1    10943.47    12050.69    130.79 o 
   4   0   1     5951.23     6195.29    168.41 o 
   5   0   1     2024.56     2036.08     87.69 o 
   6   0   1      605.43      500.59     45.29 o 
   7   0   1      549.51      592.33     81.55 o 
   8   0   1       35.73       47.56     32.65 o 
   9   0   1      169.32      196.80     50.32 o 
  -9   1   1        7.06       51.91     42.03 o 
  -8   1   1      372.66      561.02     81.11 o 
  -7   1   1       42.42       21.12     42.69 o 
  -6   1   1     1957.26     2104.67    104.70 o 
  -5   1   1      260.70      174.30     34.41 o 
  -4   1   1     3757.47     3617.79     92.62 o 
  -3   1   1      197.11      204.63     17.48 o 
  -2   1   1    18667.13    21209.18    149.50 o 
  -1   1   1       35.69       40.73      7.02 o 
   2   1   1    42976.45    46658.11    262.13 o 
   3   1   1     2394.66     2616.64     47.09 o 
   4   1   1    22448.45    23059.05    661.70 o 
   5   1   1      708.60      716.58     43.03 o 
   6   1   1     1622.73     1465.43     60.81 o 
   7   1   1      277.68      205.20     39.11 o 
   8   1   1      163.12      169.92     38.72 o 
   9   1   1       67.28       84.95     32.67 o 
  -9   2   1       95.00      134.34     56.26 o 
  -8   2   1      173.65      227.99     59.56 o 
  -7   2   1      239.82      177.84     51.50 o 
  -6   2   1     1127.82     1200.86     99.82 o 
  -5   2   1     1769.56     1806.51    108.85 o 
  -4   2   1     2659.80     2637.41     90.28 o 
  -3   2   1     5857.04     5901.56     85.78 o 
  -2   2   1     8899.87    10421.87    100.18 o 
  -1   2   1    15493.55    16452.53    408.07 o 
   1   2   1    13621.11    14710.96    171.26 o 
   2   2   1      311.37      572.19     72.93 o 
   3   2   1      280.55      286.93     15.26 o 
   4   2   1    10246.21    11001.21    369.89 o 
   5   2   1       22.48       20.14      9.56 o 
   6   2   1     1265.82     1078.57     58.22 o 
   7   2   1        6.56      -28.32     28.32 o 
   8   2   1      185.31      240.95     45.44 o 
   9   2   1        0.27       61.40     31.67 o 
  -9   3   1      155.07       76.69     64.46 o 
  -8   3   1        0.08       43.99     51.09 o 
  -7   3   1      306.17      480.48     73.75 o 
  -6   3   1       17.76       33.38     29.34 o 
  -5   3   1     4067.35     4097.84    167.25 o 
  -4   3   1      750.40      767.28     49.83 o 
  -3   3   1     8863.97     8728.06    146.94 o 
  -2   3   1      974.52      890.62     37.54 o 
  -1   3   1    30045.24    33448.50    684.56 o 
   0   3   1     2415.19     2512.70     64.86 o 
   1   3   1     2632.97     3762.69     61.58 o 
   2   3   1     5968.83     5862.34     81.74 o 
   3   3   1     2068.19     2504.30     45.97 o 
   4   3   1     3408.90     3657.20    121.84 o 
   5   3   1      229.55      264.90     24.01 o 
   6   3   1      603.37      578.96     63.09 o 
   7   3   1      138.77      117.29     46.48 o 
   8   3   1       99.92      100.21     32.19 o 
   9   3   1       53.99      101.62     53.13 o 
  -9   4   1       88.30      166.14     81.80 o 
  -8   4   1      113.18      186.56     73.17 o 
  -7   4   1      375.46      484.61     74.05 o 
  -6   4   1     1032.03     1142.79    123.31 o 
  -5   4   1     3056.87     3601.97    161.64 o 
  -4   4   1      597.74      630.72     48.41 o 
  -3   4   1     6856.65     7322.42    134.42 o 
  -2   4   1      373.19      326.85     20.47 o 
  -1   4   1    17854.80    18298.14    524.63 o 
   0   4   1      685.96      576.29     49.32 o 
   1   4   1     8544.30     8130.59    144.23 o 
   2   4   1      631.55      689.76     32.74 o 
   3   4   1     6483.20     6103.46     74.65 o 
   4   4   1      350.42      349.01     52.61 o 
   5   4   1      521.73      546.27     57.78 o 
   6   4   1        9.52      -13.64     25.57 o 
   7   4   1      367.69      451.29     79.89 o 
   8   4   1        0.82      -32.19     32.19 o 
   9   4   1      105.60      142.36     45.89 o 
  -9   5   1        6.69      -28.05     44.26 o 
  -8   5   1      179.29      195.14     83.84 o 
  -7   5   1      148.62      189.91     61.34 o 
  -6   5   1     3214.17     3538.60    178.76 o 
  -5   5   1      280.58      450.64     66.43 o 
  -4   5   1     4924.54     4675.74    189.62 o 
  -3   5   1     1858.67     2179.37     85.97 o 
  -2   5   1     6906.75     7771.73    152.94 o 
  -1   5   1     6077.78     6011.96    320.29 o 
   0   5   1     4555.17     4586.99    173.98 o 
   1   5   1     1324.56     1535.34     63.09 o 
   2   5   1     6731.26     7170.74    115.97 o 
   3   5   1     2779.04     3520.39     65.25 o 
   4   5   1     5135.36     5226.39     90.85 o 
   5   5   1      393.37      390.87     51.29 o 
   6   5   1      498.17      589.35     68.53 o 
   7   5   1      235.83      327.24     57.81 o 
   8   5   1       48.23       65.41     27.79 o 
   9   5   1       61.56        7.54     59.33 o 
  -9   6   1       23.61      106.31     72.89 o 
  -8   6   1       86.17      320.01    112.14 o 
  -7   6   1        2.53      -50.80     50.80 o 
  -6   6   1     2831.46     3163.15    235.11 o 
  -5   6   1      380.05      356.63     85.97 o 
  -4   6   1     3793.50     3894.67    174.08 o 
  -3   6   1       38.32       16.82     21.10 o 
  -2   6   1    10947.67    10592.50    237.03 o 
  -1   6   1      605.98      478.64     34.42 o 
   0   6   1     9525.56     9727.65    469.71 o 
   1   6   1      194.90      199.69     16.86 o 
   2   6   1     2929.91     2833.60    122.54 o 
   3   6   1       64.51       99.88     36.48 o 
   4   6   1     6140.87     5753.02    111.58 o 
   5   6   1       46.31       61.25     17.60 o 
   6   6   1     1348.54     1028.35    164.63 o 
   7   6   1        9.99      -46.74     49.11 o 
   8   6   1      145.00      133.30     69.12 o 
   9   6   1        4.36      -28.22     40.42 o 
  -8   7   1        6.19        3.87     46.75 o 
  -7   7   1      145.49      210.01     64.49 o 
  -6   7   1      638.34      699.21     69.10 o 
  -5   7   1     1810.68     1996.81    103.93 o 
  -4   7   1     1008.69      982.31     67.87 o 
  -3   7   1     2934.02     2759.20    125.64 o 
  -2   7   1     4557.26     5089.07    184.86 o 
  -1   7   1     5334.89     5268.89    235.00 o 
   0   7   1     6194.73     6181.80    513.89 o 
   1   7   1     3202.16     3180.83     79.72 o 
   2   7   1     4788.61     5308.65    143.04 o 
   3   7   1     3471.38     3510.04    117.03 o 
   4   7   1     2437.70     2156.16     66.64 o 
   5   7   1      311.10      310.15     26.38 o 
   6   7   1     1035.21      936.69    165.25 o 
   7   7   1      194.67      256.15     81.95 o 
   8   7   1       94.40      180.70     79.47 o 
   9   7   1       18.88      -12.30     32.13 o 
  -8   8   1       27.43       29.21     66.41 o 
  -7   8   1      365.93      431.34    103.66 o 
  -6   8   1       23.70       15.87     30.35 o 
  -5   8   1     1898.31     1802.34     98.85 o 
  -4   8   1       20.42        0.80     30.51 o 
  -3   8   1     3363.32     3233.56    142.38 o 
  -2   8   1      260.57      200.24     47.75 o 
  -1   8   1     9661.47     9627.91    548.34 o 
   0   8   1     3307.19     3590.63    244.13 o 
   1   8   1     7064.68     6046.12    151.26 o 
   2   8   1     3731.20     3991.52     86.20 o 
   3   8   1     5988.60     5820.00    124.35 o 
   4   8   1      449.35      383.55     31.77 o 
   5   8   1      693.86      782.11     43.13 o 
   6   8   1      288.52      271.14     27.16 o 
   7   8   1      671.80      896.62    141.82 o 
   8   8   1       16.74      119.17     73.89 o 
   9   8   1       58.68      108.15     75.05 o 
  -8   9   1      124.22      143.69     65.75 o 
  -7   9   1      248.49      396.74     75.90 o 
  -6   9   1      535.91      465.50     97.32 o 
  -5   9   1      754.88      749.98     66.40 o 
  -4   9   1     1111.77      976.60     69.18 o 
  -3   9   1     3416.32     3526.26    130.67 o 
  -2   9   1     1928.80     1781.01    114.17 o 
  -1   9   1     8206.24     8784.08    698.33 o 
   0   9   1       28.74       21.32     16.19 o 
   1   9   1     2635.55     2670.04     89.50 o 
   2   9   1       28.76      -10.53     17.21 o 
   3   9   1     2997.47     3075.00     75.46 o 
   4   9   1      477.83      460.55     49.73 o 
   5   9   1      399.39      315.73     30.29 o 
   6   9   1        9.15       -2.76     16.91 o 
   7   9   1      641.39      818.92    136.88 o 
   8   9   1        2.34      -48.10     48.10 o 
   9   9   1       53.35       20.65     52.61 o 
  -8  10   1      159.00      174.81     58.35 o 
  -7  10   1       21.00      106.04     47.22 o 
  -6  10   1      760.19      819.42    101.87 o 
  -5  10   1      144.63      129.74     36.16 o 
  -4  10   1     1853.34     1956.96     90.32 o 
  -3  10   1      333.54      382.68     47.43 o 
  -2  10   1     3933.96     3313.73    220.14 o 
  -1  10   1     1658.89     1382.66    230.15 o 
   0  10   1     7183.29     6858.49    726.62 o 
   1  10   1      222.10      181.05     26.61 o 
   2  10   1     3270.92     2929.44    146.55 o 
   3  10   1      565.50      543.01     34.01 o 
   4  10   1     1008.89     1112.95     81.01 o 
   5  10   1       58.00       51.15     16.62 o 
   6  10   1       49.75       75.65     22.44 o 
   7  10   1      205.58      163.44     72.37 o 
   8  10   1       33.92       99.69     68.94 o 
   9  10   1       23.46       27.71     56.32 o 
  -7  11   1       66.37      135.49     56.29 o 
  -6  11   1      689.87      888.36    105.61 o 
  -5  11   1        5.76       -8.02     33.64 o 
  -4  11   1     1682.24     1804.83    103.31 o 
  -3  11   1      201.77      219.02     40.75 o 
  -2  11   1     3340.80     2899.12    250.46 o 
  -1  11   1       74.46       60.03     21.12 o 
   0  11   1     2632.09     2883.96    205.03 o 
   1  11   1       96.01      119.07     24.79 o 
   2  11   1     2240.61     2095.74    149.59 o 
   3  11   1       33.33       29.19     13.30 o 
   4  11   1     1182.10     1136.94     81.13 o 
   5  11   1      147.04       99.18     26.26 o 
   6  11   1      265.04      283.62     39.65 o 
   7  11   1        1.71       32.74     45.84 o 
   8  11   1       61.83      185.39     79.61 o 
   9  11   1        3.27       56.42     63.83 o 
  -7  12   1      197.36      257.69     91.31 o 
  -6  12   1      216.47      220.85     60.75 o 
  -5  12   1      166.21      189.08     51.33 o 
  -4  12   1      523.78      463.75     55.66 o 
  -3  12   1     1820.14     1849.34    107.94 o 
  -2  12   1     1255.44     1084.87    128.77 o 
  -1  12   1     1676.37     1515.09    161.77 o 
   0  12   1     2872.75     2815.86    209.34 o 
   1  12   1     2059.52     1874.95     89.94 o 
   2  12   1     2135.85     1759.70    144.65 o 
   3  12   1     1381.75     1425.81     95.25 o 
   4  12   1     1268.68     1205.20    152.35 o 
   5  12   1      505.61      560.81     61.05 o 
   6  12   1      361.03      355.15     47.23 o 
   7  12   1       29.69      104.36     64.96 o 
   8  12   1       40.14      165.57     84.39 o 
   9  12   1        1.50       30.06     58.27 o 
  -7  13   1      188.90      269.69     73.30 o 
  -6  13   1        1.10       44.21     42.79 o 
  -5  13   1      307.30      349.11    125.25 o 
  -4  13   1       49.09       27.68     20.20 o 
  -3  13   1     1572.26     1604.08    135.13 o 
  -2  13   1       14.29       16.17     53.31 o 
  -1  13   1     2347.83     2318.64    214.23 o 
   0  13   1       57.70      109.52     55.17 o 
   1  13   1      914.95      878.87     65.05 o 
   2  13   1       19.02       36.33     33.18 o 
   3  13   1     1439.93     1432.72    100.10 o 
   4  13   1      128.05       55.55     19.50 o 
   5  13   1      250.81      267.26     46.57 o 
   6  13   1       79.72       94.87     30.58 o 
   7  13   1       41.03       51.82     56.58 o 
   8  13   1        8.51      -36.68     62.91 o 
  -6  14   1      168.97      264.15     68.93 o 
  -5  14   1       87.05      -19.09     40.06 o 
  -4  14   1      360.22      451.84    122.31 o 
  -3  14   1      293.30      276.81     94.18 o 
  -2  14   1      500.63      476.80    110.93 o 
  -1  14   1     1305.62     1442.89    173.37 o 
   0  14   1      413.86      492.63     99.28 o 
   1  14   1     1328.95     1187.11    120.25 o 
   2  14   1      363.02      444.39     83.36 o 
   3  14   1     1454.65     1469.51    191.23 o 
   4  14   1       81.04       78.18     33.28 o 
   5  14   1      129.36      225.10     75.43 o 
   6  14   1        4.74      137.57     65.07 o 
   7  14   1       32.42      -30.13     50.62 o 
   8  14   1        0.25      -65.52     65.52 o 
  -6  15   1      304.58      345.99     84.62 o 
  -5  15   1        2.91       -6.09    107.79 o 
  -4  15   1      533.04      464.70    123.34 o 
  -3  15   1       73.22      119.82     70.52 o 
  -2  15   1      813.36      794.40    143.01 o 
  -1  15   1      383.99      273.73     78.73 o 
   0  15   1      701.03      822.55    137.16 o 
   1  15   1      150.16      104.78     29.83 o 
   2  15   1      878.73      676.49    106.38 o 
   3  15   1      204.48      187.25     59.08 o 
   4  15   1      451.64      524.50     68.15 o 
   5  15   1        4.26      -55.23     55.23 o 
   6  15   1       93.05      221.75     83.62 o 
   7  15   1        4.52      -21.89     57.53 o 
   8  15   1        9.52       -9.13     50.41 o 
  -6  16   1      159.06      193.28     84.54 o 
  -5  16   1      113.96       45.30     43.56 o 
  -4  16   1      282.77      381.30    113.23 o 
  -3  16   1       15.68       18.02     65.80 o 
  -2  16   1      878.04     1048.53    171.85 o 
  -1  16   1       24.30      -32.06     46.17 o 
   0  16   1      476.87      514.41     61.17 o 
   1  16   1        3.97        7.83     22.76 o 
   2  16   1      763.76      735.25    115.90 o 
   3  16   1        0.38       18.83     30.06 o 
   4  16   1      309.67      343.12     58.43 o 
   5  16   1        4.17       44.45     55.69 o 
   6  16   1       85.70      270.80     93.21 o 
   7  16   1        0.33      -43.07     54.28 o 
  -5  17   1      175.48      139.97     57.66 o 
  -4  17   1       29.95       -5.78     57.20 o 
  -3  17   1      310.00      397.45    121.71 o 
  -2  17   1      192.85      159.24     87.36 o 
  -1  17   1      343.02      548.15    123.32 o 
   0  17   1       52.69        8.41     24.53 o 
   1  17   1      120.20      150.66     35.17 o 
   2  17   1      133.17      128.72     57.60 o 
   3  17   1       63.39      128.37     41.36 o 
   4  17   1       87.36       10.12     30.65 o 
   5  17   1       38.85       58.52     48.77 o 
   6  17   1       41.77       99.85     73.84 o 
   7  17   1        8.29      180.01     94.32 o 
  -4  18   1       16.89       24.52     61.44 o 
  -3  18   1      366.87      365.53    123.25 o 
  -2  18   1       13.57       73.78     66.02 o 
  -1  18   1      305.77      281.87     94.98 o 
   0  18   1       61.08       75.71     28.18 o 
   1  18   1      258.02      253.43     47.12 o 
   2  18   1        2.46        4.11     35.42 o 
   3  18   1       85.33       66.89     37.81 o 
   4  18   1        4.25      -27.99     29.50 o 
   5  18   1       47.05       92.99     52.45 o 
   6  18   1        3.52      -16.15     46.79 o 
  -4  19   1       83.08       86.90     90.36 o 
  -3  19   1      153.34      272.69    108.90 o 
  -2  19   1      124.40       34.05     66.60 o 
  -1  19   1      114.87      217.74     97.24 o 
   0  19   1      158.61      289.78     94.75 o 
   1  19   1      202.29      325.66     97.52 o 
   2  19   1      136.90      179.71     73.73 o 
   3  19   1       40.09       43.79     58.99 o 
   4  19   1       13.70       -0.42     30.17 o 
   5  19   1       14.47       40.52     46.15 o 
   6  19   1        4.00       24.40     50.40 o 
  -3  20   1        3.40      -36.91     71.16 o 
  -2  20   1      155.29      440.99    130.90 o 
  -1  20   1       10.90       46.03     60.10 o 
   0  20   1      174.67      232.69     95.29 o 
   1  20   1       51.31       99.95     70.00 o 
   2  20   1      172.35      232.67     88.00 o 
   3  20   1        2.42      -15.51     34.32 o 
   4  20   1       32.15       21.58     31.73 o 
   5  20   1        0.36       -5.70     54.82 o 
  -2  21   1       36.46      190.81     96.55 o 
  -1  21   1       18.03        7.35     66.10 o 
   0  21   1       64.14       56.13     62.82 o 
   1  21   1        5.39      155.10     82.61 o 
   2  21   1       73.07      220.21     86.60 o 
   3  21   1        2.13       17.45     34.53 o 
   4  21   1       23.60       97.61     43.37 o 
   0  22   1       16.42       37.03     55.77 o 
   1  22   1       36.38       36.75     67.70 o 
   2  22   1       13.83       28.51     41.33 o 
   3  22   1        6.18       25.17     37.27 o 
  -2 -22   2       31.76       13.19     35.85 o 
  -1 -22   2        0.08       87.60     67.79 o 
   0 -22   2       42.72       77.05     70.60 o 
  -4 -21   2       23.11      173.46     87.30 o 
  -3 -21   2        7.91        8.62     52.05 o 
  -2 -21   2       45.97       51.62     35.80 o 
  -1 -21   2       43.50      146.67     71.55 o 
   0 -21   2       49.18      101.52     74.14 o 
   1 -21   2       22.51      220.02     90.04 o 
   2 -21   2       52.68       -0.05     57.42 o 
  -5 -20   2       13.09      -17.26     30.57 o 
  -4 -20   2        5.22        0.84     48.11 o 
  -3 -20   2       35.56       10.67     33.89 o 
  -2 -20   2       22.62       -6.52     53.58 o 
  -1 -20   2      164.37      143.03     75.49 o 
   0 -20   2       11.14      -15.73     29.42 o 
   1 -20   2      137.89      156.29     50.36 o 
   2 -20   2       53.41       96.17     65.36 o 
   3 -20   2      157.09      165.91     98.46 o 
  -5 -19   2       27.19       24.47     35.97 o 
  -4 -19   2       10.55      -33.85     50.50 o 
  -3 -19   2       45.98       23.30     30.30 o 
  -2 -19   2        2.40       25.73     51.98 o 
  -1 -19   2      195.47      272.75     54.06 o 
   0 -19   2        9.13       -2.66     28.78 o 
   1 -19   2      221.65      334.97     70.96 o 
   2 -19   2       13.30       -0.13     51.25 o 
   3 -19   2      285.64      384.66    126.73 o 
   4 -19   2        0.58       68.19     81.95 o 
  -6 -18   2       17.11       98.29     62.08 o 
  -5 -18   2       12.24       53.98     32.98 o 
  -4 -18   2       64.49       83.52     56.26 o 
  -3 -18   2       17.87       34.07     30.23 o 
  -2 -18   2      108.93      156.30     47.71 o 
  -1 -18   2      131.92      200.18     47.76 o 
   0 -18   2      174.87      157.78     44.44 o 
   1 -18   2      137.49      144.73     46.90 o 
   2 -18   2       25.19      -75.02     75.02 o 
   3 -18   2      154.10      196.15     98.72 o 
   4 -18   2       86.85       19.37     63.98 o 
   5 -18   2      106.01      384.60    125.21 o 
  -7 -17   2        1.35      -21.14     50.81 o 
  -6 -17   2       39.12      136.15     81.43 o 
  -5 -17   2        0.55      -28.02     31.05 o 
  -4 -17   2      180.68      204.95     80.48 o 
  -3 -17   2        0.67       59.41     34.86 o 
  -2 -17   2      380.21      417.00     73.07 o 
  -1 -17   2       28.53       23.74     59.87 o 
   0 -17   2      552.07      538.36     68.72 o 
   1 -17   2        0.16      -15.29     58.03 o 
   2 -17   2      200.91      272.68     90.57 o 
   3 -17   2        2.22      -52.06     62.93 o 
   4 -17   2      233.63      228.19     99.09 o 
   5 -17   2       33.93      -63.89     70.41 o 
  -7 -16   2       20.46       10.75     52.93 o 
  -6 -16   2       27.76       53.52     53.28 o 
  -5 -16   2       66.08       38.59     72.79 o 
  -4 -16   2      116.76      124.43     63.84 o 
  -3 -16   2       87.66       51.37     45.39 o 
  -2 -16   2      240.62      317.21     73.34 o 
  -1 -16   2      311.95      283.21    104.59 o 
   0 -16   2      567.37      532.50     85.47 o 
   1 -16   2      322.72      298.14     87.14 o 
   2 -16   2      376.78      400.30    105.52 o 
   3 -16   2      229.61      149.34     78.50 o 
   4 -16   2      309.04      427.02    126.33 o 
   5 -16   2       18.39      -13.32     51.82 o 
   6 -16   2      134.06      117.20     80.29 o 
  -7 -15   2       36.40      -44.05     68.02 o 
  -6 -15   2        7.72       80.27     32.54 o 
  -5 -15   2       63.73       64.96     33.75 o 
  -4 -15   2       54.81      144.41     67.11 o 
  -3 -15   2      177.65      192.57     49.17 o 
  -2 -15   2       78.79      118.48     49.92 o 
  -1 -15   2      770.51      647.26    107.17 o 
   0 -15   2      549.61      567.07     66.42 o 
   1 -15   2      715.86      791.89    131.13 o 
   2 -15   2      111.86      142.26     68.26 o 
   3 -15   2      799.79      993.13    161.64 o 
   4 -15   2      155.68      240.13     88.78 o 
   5 -15   2      219.59      181.41     81.79 o 
   6 -15   2       45.18      -12.74     39.15 o 
  -8 -14   2        1.00       24.88     50.03 o 
  -7 -14   2       37.73       -3.62     53.81 o 
  -6 -14   2       18.31       18.30     40.08 o 
  -5 -14   2       77.90      132.83     54.41 o 
  -4 -14   2       71.30      107.17     53.71 o 
  -3 -14   2      594.31      726.76    100.71 o 
  -2 -14   2      290.09      286.27    103.09 o 
  -1 -14   2     1428.91     1293.86     89.79 o 
   0 -14   2      170.75      158.00     37.31 o 
   1 -14   2     1105.09     1128.01    145.93 o 
   2 -14   2      117.60       67.01     61.04 o 
   3 -14   2     1124.05     1031.75    154.67 o 
   4 -14   2       50.83       58.21     68.88 o 
   5 -14   2      377.45      353.68    106.69 o 
   6 -14   2       14.38      -28.53     74.12 o 
   7 -14   2      175.74      236.11     69.81 o 
  -8 -13   2        9.66      -21.20     48.50 o 
  -7 -13   2       22.27       74.54     55.27 o 
  -6 -13   2      114.53      119.04     37.44 o 
  -5 -13   2       35.50       24.44     25.67 o 
  -4 -13   2      351.53      380.27     56.69 o 
  -3 -13   2      105.07      196.22     65.68 o 
  -2 -13   2      877.89      821.84     79.50 o 
  -1 -13   2      139.05      186.81     37.48 o 
   0 -13   2      990.55      804.84     74.57 o 
   1 -13   2      916.71      805.88    114.01 o 
   2 -13   2     1001.57      785.99    122.83 o 
   3 -13   2      349.70      366.05     93.40 o 
   4 -13   2      797.61      834.89    153.78 o 
   5 -13   2      175.12      115.50     42.72 o 
   6 -13   2      130.07      246.90     86.79 o 
   7 -13   2       99.97      192.47     61.22 o 
  -8 -12   2       19.21       74.88     61.51 o 
  -7 -12   2        0.35       31.02     42.24 o 
  -6 -12   2      105.90      211.01     42.01 o 
  -5 -12   2       16.62       10.79     33.44 o 
  -4 -12   2      639.57      718.38     71.00 o 
  -3 -12   2      161.14      219.57     62.10 o 
  -2 -12   2     2622.90     2466.78    127.36 o 
  -1 -12   2        1.25       10.23     35.62 o 
   0 -12   2     4494.05     4603.05    165.50 o 
   1 -12   2        2.01       -2.41     23.77 o 
   2 -12   2     2875.24     2386.48    326.96 o 
   3 -12   2        9.04      -46.82     50.15 o 
   4 -12   2     1613.90     1517.63     85.59 o 
   5 -12   2       30.40       13.44     73.21 o 
   6 -12   2      238.17      205.24     60.38 o 
   7 -12   2        3.67       29.17     42.44 o 
  -8 -11   2       10.05       81.43     68.88 o 
  -7 -11   2       97.41      210.25     80.56 o 
  -6 -11   2        6.87       20.73     21.70 o 
  -5 -11   2      308.00      242.54     42.04 o 
  -4 -11   2      621.34      617.49     62.38 o 
  -3 -11   2     1341.99     1247.47    129.99 o 
  -2 -11   2     2115.59     2020.24    113.63 o 
  -1 -11   2      609.63      611.89     55.13 o 
   0 -11   2     2847.73     2795.91     99.23 o 
   1 -11   2     3005.42     2731.92    170.40 o 
   2 -11   2     3713.02     2714.01    505.55 o 
   3 -11   2     1227.53     1259.35    152.74 o 
   4 -11   2     1097.87      982.93    106.47 o 
   5 -11   2      145.91       80.19     34.91 o 
   6 -11   2      293.38      327.70     63.31 o 
   7 -11   2       68.00      117.77     49.51 o 
   8 -11   2      189.77      256.93     83.19 o 
  -9 -10   2       41.44      206.50     90.57 o 
  -8 -10   2        2.43       94.06     71.54 o 
  -7 -10   2      307.25      369.50     98.98 o 
  -6 -10   2       53.84       75.17     30.53 o 
  -5 -10   2      559.74      473.53     53.51 o 
  -4 -10   2       46.99       38.10     25.95 o 
  -3 -10   2     2259.08     2353.19    169.65 o 
  -2 -10   2        9.47       36.15     16.43 o 
  -1 -10   2     1846.57     1717.72     86.36 o 
   0 -10   2       38.18       44.65     14.80 o 
   1 -10   2     5738.50     5530.29    379.08 o 
   2 -10   2      263.43      249.14     79.96 o 
   3 -10   2     2982.49     2902.50    220.15 o 
   4 -10   2      220.05      165.04     30.68 o 
   5 -10   2      995.34      903.75     95.48 o 
   6 -10   2       89.33      111.77     41.37 o 
   7 -10   2      357.06      321.84    152.42 o 
   8 -10   2       88.34       54.08     43.93 o 
  -9  -9   2       37.98       14.42     58.47 o 
  -8  -9   2       48.19       88.25     66.78 o 
  -7  -9   2      235.76      294.72     52.38 o 
  -6  -9   2      255.57      218.59     40.75 o 
  -5  -9   2      394.10      502.50     54.94 o 
  -4  -9   2      468.21      368.27     44.82 o 
  -3  -9   2     2256.98     2621.08    170.01 o 
  -2  -9   2     2683.41     2580.97     87.09 o 
  -1  -9   2      489.27      445.88     44.10 o 
   0  -9   2     1253.61     1196.37     63.39 o 
   1  -9   2     5284.64     4422.43    281.28 o 
   2  -9   2     1521.04     1273.09    136.77 o 
   3  -9   2     8226.13     7729.11    348.70 o 
   4  -9   2      294.24      255.68     27.24 o 
   5  -9   2     1689.63     1495.94    165.73 o 
   6  -9   2      119.85      142.75     46.40 o 
   7  -9   2      350.52      474.24     90.11 o 
   8  -9   2        2.79      -38.72     38.72 o 
  -9  -8   2        9.13      100.21     64.25 o 
  -8  -8   2      120.86      230.17     79.52 o 
  -7  -8   2       11.41      -12.24     24.46 o 
  -6  -8   2      538.84      494.10     54.32 o 
  -5  -8   2       33.29       48.77     21.73 o 
  -4  -8   2     2325.17     1969.68     95.60 o 
  -3  -8   2       42.26       58.10     19.63 o 
  -2  -8   2     4122.28     4202.36     92.26 o 
  -1  -8   2       38.16       37.95     18.90 o 
   0  -8   2     3842.40     3350.82    114.98 o 
   1  -8   2     2313.35     2271.30     73.88 o 
   2  -8   2     8638.02     6975.14   1018.41 o 
   3  -8   2     3236.99     2806.95    163.60 o 
   4  -8   2     1308.59     1323.17     70.09 o 
   5  -8   2      609.17      563.92     37.20 o 
   6  -8   2     1106.68      955.59    114.56 o 
   7  -8   2       76.69      126.93     42.83 o 
   8  -8   2       33.32        8.58     35.35 o 
  -9  -7   2        3.19      -77.00     77.00 o 
  -8  -7   2       96.78      139.75     58.67 o 
  -7  -7   2       39.74       14.90     60.16 o 
  -6  -7   2      519.87      576.38    102.14 o 
  -5  -7   2      190.97      188.22     51.35 o 
  -4  -7   2     4299.17     4031.02    106.13 o 
  -3  -7   2     3366.17     3767.92    100.33 o 
  -2  -7   2     8103.74     8421.38    145.14 o 
  -1  -7   2      720.68      633.81     33.26 o 
   0  -7   2     6663.02     6990.93    331.64 o 
   1  -7   2        7.44       26.14      9.96 o 
   2  -7   2    10696.28     8692.31   1171.33 o 
   3  -7   2        7.75        8.38      7.44 o 
   4  -7   2     3609.63     3434.91    175.85 o 
   5  -7   2        0.10       24.44     24.00 o 
   6  -7   2     2005.93     2075.57    112.53 o 
   7  -7   2       54.84       82.06     36.76 o 
   8  -7   2       82.68       97.50     50.88 o 
   9  -7   2        1.02      -56.44     60.70 o 
  -9  -6   2       37.38       44.39     57.39 o 
  -8  -6   2       22.95        4.79     26.42 o 
  -7  -6   2      195.24      201.08     36.13 o 
  -6  -6   2      332.07      319.20     47.95 o 
  -5  -6   2     2347.86     2410.82    106.85 o 
  -4  -6   2     4454.08     4683.74    163.35 o 
  -3  -6   2    12873.65    13826.84    188.44 o 
  -2  -6   2     1221.70     1513.63     57.31 o 
  -1  -6   2     9067.17    10096.18    228.55 o 
   0  -6   2     6623.70     6064.91    211.74 o 
   1  -6   2     8044.06     7942.87    195.13 o 
   2  -6   2     3162.16     2873.40    118.06 o 
   3  -6   2     2021.03     1861.38    152.22 o 
   4  -6   2     2548.51     2634.28    105.17 o 
   5  -6   2      879.80      985.37     71.77 o 
   6  -6   2     1491.04     1560.25     97.65 o 
   7  -6   2      641.22      649.77     70.61 o 
   8  -6   2      133.46      183.44     65.12 o 
   9  -6   2       24.17       55.30     44.34 o 
  -9  -5   2       53.42       43.32     46.61 o 
  -8  -5   2       25.81      -30.00     30.00 o 
  -7  -5   2      260.83      299.30     45.32 o 
  -6  -5   2       47.41      122.60     28.67 o 
  -5  -5   2     4162.40     4458.86    136.91 o 
  -4  -5   2      105.70       81.42     24.93 o 
  -3  -5   2    12821.40    13116.46    240.51 o 
  -2  -5   2       15.75       38.50      9.63 o 
  -1  -5   2    28976.47    28643.17    370.17 o 
   0  -5   2      158.07      113.97     18.80 o 
   1  -5   2    21940.80    22513.87    513.42 o 
   2  -5   2      700.33      716.90     44.21 o 
   3  -5   2     4427.87     4045.33    171.32 o 
   4  -5   2      261.73      240.49     25.93 o 
   5  -5   2     3166.52     3099.79    119.52 o 
   6  -5   2      231.75      222.48     39.82 o 
   7  -5   2     1037.13     1186.08    101.53 o 
   8  -5   2       63.94       53.23     35.36 o 
   9  -5   2      100.89      147.79     56.03 o 
  -9  -4   2       32.45       43.66     32.57 o 
  -8  -4   2      236.09      118.11     54.74 o 
  -7  -4   2      220.02      159.40     33.19 o 
  -6  -4   2      916.15      845.06     63.67 o 
  -5  -4   2     2122.39     2235.40     80.05 o 
  -4  -4   2      742.92      805.69     39.34 o 
  -3  -4   2     2003.19     2274.70     54.14 o 
  -2  -4   2      525.86      553.72     27.93 o 
  -1  -4   2    28486.00    35903.77    285.71 o 
   0  -4   2      300.54      210.52     15.09 o 
   1  -4   2    19115.35    20656.16    322.21 o 
   2  -4   2     5263.95     5468.49    144.24 o 
   3  -4   2     5171.01     5210.93    107.62 o 
   4  -4   2      170.59      200.59     24.90 o 
   5  -4   2     2729.44     2869.05    111.47 o 
   6  -4   2      256.74      288.09     43.48 o 
   7  -4   2      879.02     1024.67     80.51 o 
   8  -4   2        3.63       13.50     45.21 o 
   9  -4   2      140.45      277.75     68.58 o 
  -9  -3   2        0.40      -18.69     28.92 o 
  -8  -3   2      424.87      465.48     61.38 o 
  -7  -3   2        7.53      -24.71     24.71 o 
  -6  -3   2     1467.26     1333.45     79.22 o 
  -5  -3   2       18.73       -3.05     12.34 o 
  -4  -3   2     6069.97     6487.05    112.87 o 
  -3  -3   2      853.90      950.33     34.26 o 
  -2  -3   2     9093.73    10056.45     94.73 o 
  -1  -3   2     2359.59     2347.14     63.92 o 
   0  -3   2    79765.89    86223.63    488.99 o 
   1  -3   2     5127.37     3831.38     86.00 o 
   2  -3   2      628.93      856.56     41.43 o 
   3  -3   2     1338.30     1468.33     46.32 o 
   4  -3   2     3087.44     3036.92     98.20 o 
   5  -3   2      811.05      792.75     71.80 o 
   6  -3   2     2109.34     2021.63    124.57 o 
   7  -3   2      377.19      360.15     47.64 o 
   8  -3   2      164.81      252.78     47.68 o 
   9  -3   2       46.09      154.78     55.58 o 
  -9  -2   2       41.03       84.58     66.71 o 
  -8  -2   2      398.51      464.65     68.15 o 
  -7  -2   2      152.17      140.19     33.81 o 
  -6  -2   2     1176.13     1021.97     69.69 o 
  -5  -2   2      606.49      574.66     56.42 o 
  -4  -2   2     6318.70     6630.61    143.69 o 
  -3  -2   2     3015.63     3281.08     61.10 o 
  -2  -2   2      415.57      570.68     18.66 o 
  -1  -2   2    12361.10    12985.47     90.85 o 
   1  -2   2     6131.12     4962.12    173.42 o 
   2  -2   2     1116.52     1240.98     38.19 o 
   3  -2   2       28.85       27.86     10.41 o 
   4  -2   2     7675.10     7874.49    122.00 o 
   5  -2   2       15.97      -13.03     22.69 o 
   6  -2   2     2430.08     2385.49    108.94 o 
   7  -2   2        8.79      -11.70     47.34 o 
   8  -2   2      294.60      329.59     48.99 o 
   9  -2   2        7.35       19.37     37.86 o 
  -9  -1   2      116.10      176.51     46.02 o 
  -8  -1   2      126.67      136.16     39.55 o 
  -7  -1   2      478.55      448.12     54.03 o 
  -6  -1   2      140.75      115.61     47.28 o 
  -5  -1   2     1530.57     1520.36     61.91 o 
  -4  -1   2     1038.67     1032.41     46.34 o 
  -3  -1   2     9010.21     8989.55    101.73 o 
  -2  -1   2     1350.24     1381.89     29.54 o 
  -1  -1   2    10109.76    13374.85     83.85 o 
   2  -1   2    12304.80    10342.92    127.23 o 
   3  -1   2     2066.20     2121.73     47.61 o 
   4  -1   2     6904.64     6768.82    174.74 o 
   5  -1   2     1124.04     1166.93     67.65 o 
   6  -1   2      710.51      726.20     60.04 o 
   7  -1   2      296.95      311.66     78.60 o 
   8  -1   2      165.98      180.65     44.11 o 
   9  -1   2      138.27      147.54     55.40 o 
  -9   0   2      112.40      199.55     58.54 o 
  -8   0   2       14.16       34.20     72.27 o 
  -7   0   2      447.76      489.96     57.36 o 
  -6   0   2      295.16      255.92     38.50 o 
  -5   0   2     2993.99     2841.53    108.19 o 
  -4   0   2      280.30      339.90     26.99 o 
  -3   0   2     8228.37     8669.88    102.07 o 
  -2   0   2      255.25      270.39     14.24 o 
  -1   0   2     2771.59     3017.96     44.94 o 
   3   0   2     4640.46     5497.95     77.66 o 
   4   0   2        1.01       -3.77     19.94 o 
   5   0   2     3065.79     3027.08    130.42 o 
   6   0   2       15.68      -14.89     22.19 o 
   7   0   2      924.83      964.35     75.60 o 
   8   0   2       13.01      -29.02     29.02 o 
   9   0   2      265.64      340.86     62.12 o 
  -9   1   2       28.99       35.53     55.97 o 
  -8   1   2      248.73      408.40     75.65 o 
  -7   1   2      105.01      171.59     65.78 o 
  -6   1   2     1781.02     1796.82     99.09 o 
  -5   1   2     1668.49     1915.25     90.93 o 
  -4   1   2     3865.90     3713.66    111.59 o 
  -3   1   2     2024.50     2197.65     57.53 o 
  -2   1   2     7140.37     7112.02     81.91 o 
  -1   1   2      150.96      216.32     19.50 o 
   3   1   2     6932.32     6916.62     87.91 o 
   4   1   2     1389.80     1447.42    117.75 o 
   5   1   2     2065.59     2097.68     68.80 o 
   6   1   2      133.12       78.58     17.74 o 
   7   1   2     1030.67     1025.30     77.88 o 
   8   1   2       31.32        6.58     41.61 o 
   9   1   2      269.35      246.01     53.18 o 
  10   1   2        8.99       76.68     38.92 o 
  -9   2   2        1.98       14.34     46.99 o 
  -8   2   2      411.40      570.90     89.92 o 
  -7   2   2       16.55        2.99     32.14 o 
  -6   2   2     2202.99     2317.61    136.01 o 
  -5   2   2       68.68       48.31     77.22 o 
  -4   2   2     5495.85     5251.43    131.63 o 
  -3   2   2      177.02      186.30     24.41 o 
  -2   2   2    14399.93    16390.81    167.81 o 
  -1   2   2     1846.51     1713.52     55.84 o 
   1   2   2      236.60      186.14     10.89 o 
   2   2   2   109279.04   112948.11    741.57 o 
   3   2   2      199.74      223.47     17.81 o 
   4   2   2     7362.85     6944.69    496.62 o 
   5   2   2      160.05      166.59     18.07 o 
   6   2   2     1499.27     1446.57    103.15 o 
   7   2   2      407.61      389.20     48.65 o 
   8   2   2      134.64      123.95     35.26 o 
   9   2   2      117.26       90.76     34.28 o 
  10   2   2       41.35       56.01     36.34 o 
  -9   3   2       55.77      207.56     88.48 o 
  -8   3   2      168.00      281.17     83.69 o 
  -7   3   2      162.32      336.78     64.78 o 
  -6   3   2      973.44     1217.79    106.35 o 
  -5   3   2      923.32      891.77     80.44 o 
  -4   3   2     3380.84     4062.87    115.29 o 
  -3   3   2     1887.45     1767.07     76.27 o 
  -2   3   2     7620.80     7999.25    169.03 o 
  -1   3   2     7747.54     8491.83    158.55 o 
   0   3   2    12068.39    14010.31    148.36 o 
   1   3   2     5025.95     5975.44     73.36 o 
   2   3   2     9182.85    11649.85    129.42 o 
   3   3   2     2780.92     2914.16     62.61 o 
   4   3   2     4876.90     5334.33    236.68 o 
   5   3   2      245.13      211.51     18.77 o 
   6   3   2     1711.67     1511.92    150.41 o 
   7   3   2        5.95      -43.88     43.88 o 
   8   3   2      105.09       89.61     48.35 o 
   9   3   2        6.29      -14.61     32.71 o 
  10   3   2       46.22      106.96     44.06 o 
  -9   4   2      120.31      126.60     76.08 o 
  -8   4   2        0.27       24.70     52.41 o 
  -7   4   2      325.36      405.16     98.79 o 
  -6   4   2       45.19      184.15     75.31 o 
  -5   4   2     3150.88     3455.94    219.39 o 
  -4   4   2      961.30      908.21     62.85 o 
  -3   4   2     5282.98     4656.32    166.17 o 
  -2   4   2     1558.93     1700.80     61.20 o 
  -1   4   2     9511.26     9586.61    172.21 o 
   0   4   2     1919.16     2274.02     57.88 o 
   1   4   2    12819.17    12752.79    152.08 o 
   2   4   2     2802.13     2628.28     44.98 o 
   3   4   2     7162.46     5456.63    147.00 o 
   4   4   2     5094.10     5449.76    158.48 o 
   5   4   2     1346.33     1274.56     84.99 o 
   6   4   2      748.37      850.58     87.89 o 
   7   4   2      481.19      433.90     63.86 o 
   8   4   2       47.33       43.05     30.33 o 
   9   4   2       32.74        4.51     36.55 o 
  10   4   2       16.03       -5.41     44.74 o 
  -9   5   2      108.52      255.63    103.45 o 
  -8   5   2       90.27      162.66     65.75 o 
  -7   5   2      210.12      264.65     81.17 o 
  -6   5   2      436.48      660.02    114.31 o 
  -5   5   2     3790.67     4073.45    248.18 o 
  -4   5   2      671.91      654.38     52.98 o 
  -3   5   2     4302.71     4803.61     99.31 o 
  -2   5   2     2372.45     2358.11    108.66 o 
  -1   5   2     9969.00    10562.34    564.25 o 
   0   5   2       45.59       47.63      9.42 o 
   1   5   2    13079.28    13691.48    167.54 o 
   2   5   2      446.58      422.79     23.46 o 
   3   5   2     2328.60     2886.71     71.43 o 
   4   5   2     2229.87     2155.41     88.60 o 
   5   5   2     2128.57     1793.96    152.06 o 
   6   5   2       10.02      100.45     36.31 o 
   7   5   2      688.40      827.72     88.01 o 
   8   5   2        0.63       12.22     57.50 o 
   9   5   2       90.91       32.27     30.12 o 
  -8   6   2      163.44      242.31     88.95 o 
  -7   6   2       23.78      -57.81     64.33 o 
  -6   6   2     1737.11     1844.35    186.14 o 
  -5   6   2     1203.92     1028.58     77.92 o 
  -4   6   2     4241.99     4286.78    161.60 o 
  -3   6   2     1154.71     1320.36     74.04 o 
  -2   6   2    26250.80    24787.93    424.82 o 
  -1   6   2     4641.28     4175.42    294.19 o 
   0   6   2     4268.47     3951.20    124.65 o 
   1   6   2     4455.35     4530.47    127.02 o 
   2   6   2     2718.63     2507.83     61.17 o 
   3   6   2     2638.68     2298.01     82.59 o 
   4   6   2     1136.11     1158.17     58.20 o 
   5   6   2     1773.28     1435.15    182.69 o 
   6   6   2      744.02      628.69    103.47 o 
   7   6   2      289.67      241.59     79.54 o 
   8   6   2       24.38      112.94     59.77 o 
   9   6   2       64.17       44.96     49.77 o 
  -8   7   2      128.37      226.86     88.83 o 
  -7   7   2       48.87       39.48     38.95 o 
  -6   7   2     1689.32     1670.64    127.49 o 
  -5   7   2       14.26       44.20     29.01 o 
  -4   7   2     3567.66     3559.64    133.53 o 
  -3   7   2      110.18      104.17     30.55 o 
  -2   7   2    10180.09    10654.87    563.71 o 
  -1   7   2      609.93      757.94     49.08 o 
   0   7   2     9867.20     9960.81    379.82 o 
   1   7   2        5.69       -2.98      9.88 o 
   2   7   2     4298.20     4303.33    119.07 o 
   3   7   2      303.98      307.99     25.59 o 
   4   7   2     3790.95     4124.23     93.91 o 
   5   7   2       53.75       61.12     12.29 o 
   6   7   2     1062.92      930.20    122.56 o 
   7   7   2        4.01       40.99     48.47 o 
   8   7   2      119.66      136.87     69.24 o 
   9   7   2        7.53       17.92     29.39 o 
  -8   8   2       31.93      -73.16     75.45 o 
  -7   8   2      284.62      375.17    102.86 o 
  -6   8   2      831.20      727.04    141.25 o 
  -5   8   2     1035.98     1035.15    173.86 o 
  -4   8   2     1112.56     1076.23     74.68 o 
  -3   8   2     1222.22     1200.24     93.08 o 
  -2   8   2     6685.49     6660.10    530.46 o 
  -1   8   2    16420.07    15465.58   1350.62 o 
   0   8   2    17778.81    17522.48    568.76 o 
   1   8   2     3139.88     2839.97     71.38 o 
   2   8   2     3396.71     3310.04    177.34 o 
   3   8   2      178.65      180.00     22.59 o 
   4   8   2     4025.34     3630.80    123.65 o 
   5   8   2      883.26      872.04     44.42 o 
   6   8   2     1013.59      890.23    162.54 o 
   7   8   2      121.67      212.54     82.17 o 
   8   8   2      155.37      342.90     98.77 o 
   9   8   2        6.91      -49.94     49.94 o 
  -8   9   2        5.09       63.97     42.72 o 
  -7   9   2      480.35      492.81    115.08 o 
  -6   9   2       55.07       33.30     60.56 o 
  -5   9   2     1442.85     1421.97     93.66 o 
  -4   9   2        6.86        8.05     34.59 o 
  -3   9   2     3222.02     3284.65    161.12 o 
  -2   9   2      379.84      346.84     66.54 o 
  -1   9   2     5113.48     5227.32    333.73 o 
   0   9   2     2523.71     2665.57    208.46 o 
   1   9   2     2081.43     2001.73    111.94 o 
   2   9   2       49.44       47.85     16.82 o 
   3   9   2     3476.61     3072.56     71.85 o 
   4   9   2     1309.12     1209.88     88.02 o 
   5   9   2     1296.71     1196.26     53.91 o 
   6   9   2      630.39      505.53     42.69 o 
   7   9   2      240.28      340.05     95.27 o 
   8   9   2       34.18      -12.40     49.22 o 
   9   9   2       28.81      189.97     81.34 o 
  -8  10   2       52.07       42.36     42.23 o 
  -7  10   2      273.55      429.00    134.82 o 
  -6  10   2       99.54      131.12     71.84 o 
  -5  10   2      511.67      473.79     56.71 o 
  -4  10   2      320.79      426.57     50.60 o 
  -3  10   2     3018.85     2957.80    159.40 o 
  -2  10   2      580.23      529.62     42.13 o 
  -1  10   2     9427.30     8765.04    619.90 o 
   0  10   2     2733.46     2934.32    195.88 o 
   1  10   2    11511.10    10394.06    571.93 o 
   2  10   2      216.46      185.11     47.20 o 
   3  10   2     3949.85     4000.07    125.52 o 
   4  10   2       34.64        9.87     30.60 o 
   5  10   2      303.21      281.07     40.42 o 
   6  10   2      105.38       17.00     18.71 o 
   7  10   2      208.32      191.88     75.64 o 
   8  10   2        7.04      165.99     72.36 o 
   9  10   2       28.51      100.88     73.26 o 
  -7  11   2       12.99       40.61     39.69 o 
  -6  11   2      649.97      704.36    102.21 o 
  -5  11   2       40.21        6.88     19.73 o 
  -4  11   2      388.26      355.24     43.22 o 
  -3  11   2     1135.19     1216.46     90.07 o 
  -2  11   2     2302.58     1986.57    161.44 o 
  -1  11   2     2419.99     1962.58    399.32 o 
   0  11   2     2814.14     2613.03    193.40 o 
   1  11   2     1147.66     1074.68    104.52 o 
   2  11   2     1985.60     1854.63    141.34 o 
   3  11   2      260.57      229.10     38.21 o 
   4  11   2      886.61      807.35     49.59 o 
   5  11   2       13.77       27.05     15.33 o 
   6  11   2       37.95       70.75     22.42 o 
   7  11   2       94.88       56.79     55.21 o 
   8  11   2       45.48      160.68     75.37 o 
   9  11   2        9.94       -0.64     50.03 o 
  -7  12   2       49.66      -79.75     84.08 o 
  -6  12   2      698.14      901.74    111.35 o 
  -5  12   2       16.03      -24.13     38.05 o 
  -4  12   2      640.40      613.34     67.78 o 
  -3  12   2        4.42        1.95     23.33 o 
  -2  12   2     3074.38     2887.62    142.65 o 
  -1  12   2       25.64        5.39     26.68 o 
   0  12   2     2240.78     2295.47    177.97 o 
   1  12   2       58.89       97.47     45.54 o 
   2  12   2     2968.04     2460.23    172.45 o 
   3  12   2       55.60       14.99     22.12 o 
   4  12   2     1112.90     1172.38     80.25 o 
   5  12   2       12.56      102.24     56.23 o 
   6  12   2      180.67      245.22     39.64 o 
   7  12   2        4.81       38.63     49.46 o 
   8  12   2       47.96       90.14     68.03 o 
   9  12   2        0.30       -4.18     51.75 o 
  -7  13   2      167.60      211.87     66.40 o 
  -6  13   2      243.61      373.62    115.41 o 
  -5  13   2      315.35      303.01     69.24 o 
  -4  13   2      344.32      399.00     58.40 o 
  -3  13   2     1297.89     1454.64    104.33 o 
  -2  13   2     1402.41     1276.15     99.32 o 
  -1  13   2      626.74      494.84     67.04 o 
   0  13   2      410.54      400.23     43.05 o 
   1  13   2      982.84      896.31     62.57 o 
   2  13   2     1730.75     1559.77    144.33 o 
   3  13   2      428.83      457.29     59.45 o 
   4  13   2      585.27      547.84     42.12 o 
   5  13   2      168.26      315.89     93.95 o 
   6  13   2      229.66      183.47     66.79 o 
   7  13   2       25.07       28.90     57.12 o 
   8  13   2       29.90      -10.24     47.56 o 
  -6  14   2        1.84       31.31     40.57 o 
  -5  14   2      311.04      356.73     71.80 o 
  -4  14   2        1.28      -10.17     72.06 o 
  -3  14   2     1474.17     1577.15    113.05 o 
  -2  14   2       12.15       40.63     54.69 o 
  -1  14   2      790.85      599.79    168.67 o 
   0  14   2       49.21       29.97     21.79 o 
   1  14   2     1694.77     1531.44     87.03 o 
   2  14   2       65.48       32.09     43.34 o 
   3  14   2     1132.76     1233.87    128.48 o 
   4  14   2       10.50       -2.25     27.19 o 
   5  14   2      116.63      112.64     66.48 o 
   6  14   2       48.04       59.34     60.08 o 
   7  14   2       36.99       25.46     50.55 o 
   8  14   2        5.24       11.64     52.27 o 
  -6  15   2      103.14      123.60     58.11 o 
  -5  15   2      115.00       95.27     86.92 o 
  -4  15   2      203.51      250.15     99.59 o 
  -3  15   2      618.24      877.83    154.13 o 
  -2  15   2      324.80      369.46    107.72 o 
  -1  15   2      198.78      224.20     80.02 o 
   0  15   2       27.22       32.46     42.69 o 
   1  15   2     1016.74      934.30     79.94 o 
   2  15   2      455.52      501.22     94.99 o 
   3  15   2      761.37      877.65     98.06 o 
   4  15   2       59.38       28.61     25.06 o 
   5  15   2      109.75      186.23     69.02 o 
   6  15   2        5.78       43.04     59.27 o 
   7  15   2       34.29      106.02     74.71 o 
   8  15   2        0.70        4.38     60.35 o 
  -5  16   2        0.84      -18.41     43.74 o 
  -4  16   2      400.70      523.79    130.53 o 
  -3  16   2      146.22       84.09     69.63 o 
  -2  16   2      657.79      679.64    143.92 o 
  -1  16   2       10.15       22.63     43.91 o 
   0  16   2      430.79      622.93    125.22 o 
   1  16   2      231.21      197.24     59.19 o 
   2  16   2      634.09      639.65    108.88 o 
   3  16   2      163.38      126.64     48.76 o 
   4  16   2      111.62      153.13     45.03 o 
   5  16   2       45.16       18.83     42.26 o 
   6  16   2       63.24      233.33     94.95 o 
   7  16   2        9.68      113.82     69.64 o 
  -5  17   2       38.94      -16.47     81.02 o 
  -4  17   2      255.40      314.86    114.99 o 
  -3  17   2       24.83       55.91     59.96 o 
  -2  17   2      802.87     1240.88    185.65 o 
  -1  17   2       64.03       82.88     71.83 o 
   0  17   2      604.73      659.44     71.04 o 
   1  17   2        4.12       20.93     20.82 o 
   2  17   2      466.69      462.41     99.69 o 
   3  17   2        6.80       -0.20     27.69 o 
   4  17   2       85.28       77.38     55.82 o 
   5  17   2        0.31       11.09     50.45 o 
   6  17   2       45.77      128.59     75.08 o 
   7  17   2        0.03       15.97     46.15 o 
  -4  18   2       55.07      -13.58     64.26 o 
  -3  18   2      208.62      366.04    117.67 o 
  -2  18   2      220.31      250.53    102.56 o 
  -1  18   2      234.89      226.52     90.90 o 
   0  18   2      153.64      121.57     41.73 o 
   1  18   2      176.45      400.04    101.58 o 
   2  18   2      171.64      119.26     59.86 o 
   3  18   2       61.47       49.52     35.03 o 
   4  18   2       31.13        0.43     50.96 o 
   5  18   2       31.23       73.81     63.04 o 
   6  18   2       10.11      -40.01     51.36 o 
  -4  19   2        0.57       16.69     59.18 o 
  -3  19   2      191.66      414.34    136.16 o 
  -2  19   2        0.03      118.38     82.76 o 
  -1  19   2      194.65      252.27     87.45 o 
   0  19   2        4.66      -13.32     50.63 o 
   1  19   2      174.16      277.59     80.69 o 
   2  19   2       20.12       17.95     49.02 o 
   3  19   2      113.85      111.10     44.86 o 
   4  19   2        0.39      -11.14     45.53 o 
   5  19   2       61.49       93.94     70.40 o 
   6  19   2        0.23       -5.95     44.18 o 
  -3  20   2       92.02      124.55     82.54 o 
  -2  20   2       64.70      159.86     85.59 o 
  -1  20   2       83.92      145.90     81.86 o 
   0  20   2       84.42      181.19     82.60 o 
   1  20   2       78.69       85.07     72.25 o 
   2  20   2       14.87       26.66     41.59 o 
   3  20   2       57.86       45.06     34.86 o 
   4  20   2       16.71       51.38     36.81 o 
   5  20   2       33.63      200.70     91.41 o 
  -2  21   2      103.38      201.51     94.52 o 
  -1  21   2        0.66       11.28     67.33 o 
   0  21   2      150.85      159.14     91.01 o 
   1  21   2       12.10       53.53     65.29 o 
   2  21   2       61.28      288.02     89.41 o 
   3  21   2       13.66       31.05     46.96 o 
   4  21   2       25.73       58.90     48.91 o 
   0  22   2       69.09      134.95     88.43 o 
   1  22   2        2.41      222.88     94.45 o 
   2  22   2       37.51       89.04     65.36 o 
   3  22   2        1.24       -0.25     91.51 o 
  -2 -22   3        8.86      -41.78     41.78 o 
  -1 -22   3       34.10       81.86     60.10 o 
   0 -22   3       26.08      -47.16     47.16 o 
  -4 -21   3       23.29       19.73     53.57 o 
  -3 -21   3        5.32       99.40     67.67 o 
  -2 -21   3       37.89       71.07     59.73 o 
  -1 -21   3        7.28       28.17     61.90 o 
   0 -21   3       85.70       58.99     63.38 o 
   1 -21   3       20.17       58.91     61.52 o 
   2 -21   3       50.84       57.95     42.45 o 
  -5 -20   3        4.38        4.61     33.80 o 
  -4 -20   3       24.91       -3.98     50.75 o 
  -3 -20   3        2.53       47.15     50.98 o 
  -2 -20   3       44.29        9.43     67.71 o 
  -1 -20   3       23.63       13.78     42.44 o 
   0 -20   3      104.85      138.88     46.30 o 
   1 -20   3        5.80       25.21     49.41 o 
   2 -20   3      101.31      158.30     94.17 o 
   3 -20   3       13.80       95.45     73.97 o 
  -5 -19   3       28.14       27.13     51.01 o 
  -4 -19   3        7.06      -54.38     54.38 o 
  -3 -19   3       44.20       67.95     61.50 o 
  -2 -19   3       16.55       66.60     36.09 o 
  -1 -19   3      169.35      224.20     52.16 o 
   0 -19   3       18.48       -9.90     44.72 o 
   1 -19   3       76.03       38.05     48.25 o 
   2 -19   3       96.28      164.82     83.65 o 
   3 -19   3      164.80      246.91     97.23 o 
   4 -19   3       44.44       67.77     64.09 o 
  -6 -18   3        1.12       62.44     63.81 o 
  -5 -18   3       54.94       58.65     38.86 o 
  -4 -18   3        5.94      -16.55     52.70 o 
  -3 -18   3      135.50      159.19     66.74 o 
  -2 -18   3       26.79      -32.75     32.75 o 
  -1 -18   3      234.44      285.02     55.12 o 
   0 -18   3       17.57       17.28     28.85 o 
   1 -18   3      165.49      172.25     51.27 o 
   2 -18   3       24.46      -38.04     58.42 o 
   3 -18   3      363.41      428.89    124.92 o 
   4 -18   3        1.02      -63.37     69.62 o 
   5 -18   3      104.09       94.63     78.62 o 
  -6 -17   3       13.81       43.25     59.15 o 
  -5 -17   3       12.08       71.66     40.88 o 
  -4 -17   3       18.80      -17.82     45.45 o 
  -3 -17   3       87.30      142.82     62.87 o 
  -2 -17   3      238.63      227.16     54.01 o 
  -1 -17   3      298.30      471.40    100.49 o 
   0 -17   3      252.04      191.30     44.79 o 
   1 -17   3      115.47       32.46     79.47 o 
   2 -17   3       56.76       78.48     59.78 o 
   3 -17   3      248.56      407.76    111.30 o 
   4 -17   3      120.67      178.81     90.02 o 
   5 -17   3      111.67      128.91     80.64 o 
  -7 -16   3        2.01       46.79     64.26 o 
  -6 -16   3       42.62      129.39     41.67 o 
  -5 -16   3        8.10       17.25     75.24 o 
  -4 -16   3       88.07       74.51     58.58 o 
  -3 -16   3       23.05      -51.51     51.51 o 
  -2 -16   3      776.06      952.94    120.45 o 
  -1 -16   3       89.37       99.84     46.46 o 
   0 -16   3      553.35      461.99     66.02 o 
   1 -16   3       13.00      -29.20     82.24 o 
   2 -16   3      547.41      595.89    121.93 o 
   3 -16   3       17.98       40.86     59.05 o 
   4 -16   3      298.98      375.05    116.50 o 
   5 -16   3       26.47        6.41     51.33 o 
   6 -16   3       54.89       14.89     78.05 o 
  -7 -15   3       15.94      -24.57     46.11 o 
  -6 -15   3       24.66      -13.77     36.72 o 
  -5 -15   3      108.54      149.72     44.17 o 
  -4 -15   3      125.75      107.68     40.74 o 
  -3 -15   3      329.28      224.62     70.09 o 
  -2 -15   3      434.42      423.68     82.53 o 
  -1 -15   3      527.22      487.52     60.58 o 
   0 -15   3      742.73      909.71     84.33 o 
   1 -15   3      329.59      184.75     76.16 o 
   2 -15   3      520.57      751.83    132.71 o 
   3 -15   3      172.88       31.93     59.94 o 
   4 -15   3      446.64      426.78    119.51 o 
   5 -15   3        9.27       -1.39     49.92 o 
   6 -15   3      103.96      114.86     47.79 o 
  -8 -14   3        0.36      -12.66     54.57 o 
  -7 -14   3       31.67      144.09     76.79 o 
  -6 -14   3        1.81      -32.68     54.26 o 
  -5 -14   3      221.17      199.34     44.93 o 
  -4 -14   3      254.49      300.61     55.81 o 
  -3 -14   3      983.33     1039.45    134.19 o 
  -2 -14   3      221.28      279.57     52.93 o 
  -1 -14   3      985.63      848.04     76.95 o 
   0 -14   3      569.47      654.32     71.12 o 
   1 -14   3      323.72      296.38     46.91 o 
   2 -14   3      135.05       40.21     40.82 o 
   3 -14   3      937.33      994.27    153.33 o 
   4 -14   3      221.33      291.36     95.35 o 
   5 -14   3      225.87      258.70    106.21 o 
   6 -14   3       39.03       10.32     42.09 o 
   7 -14   3      173.26      153.31     80.21 o 
  -8 -13   3        9.39       45.95     53.06 o 
  -7 -13   3       33.85       34.09     62.87 o 
  -6 -13   3        7.95        6.67     55.22 o 
  -5 -13   3      122.63      124.51     35.82 o 
  -4 -13   3      110.31       94.84     33.29 o 
  -3 -13   3      932.27      944.59    122.36 o 
  -2 -13   3      137.01      112.18     58.62 o 
  -1 -13   3     1912.77     1680.32    103.74 o 
   0 -13   3      142.19       90.19     28.08 o 
   1 -13   3     2542.77     2298.76    195.99 o 
   2 -13   3      448.16      269.30     75.02 o 
   3 -13   3     1853.11     1829.47    195.94 o 
   4 -13   3       24.71        6.81     55.23 o 
   5 -13   3      493.99      508.91    125.41 o 
   6 -13   3        7.98      -22.87     40.26 o 
   7 -13   3      245.02      254.12     85.67 o 
  -8 -12   3       37.86       32.03     69.54 o 
  -7 -12   3        8.71       40.85     51.07 o 
  -6 -12   3      144.44      124.95     36.03 o 
  -5 -12   3        8.80       -6.65     22.02 o 
  -4 -12   3      114.36      110.26     28.35 o 
  -3 -12   3      138.20      145.40     54.19 o 
  -2 -12   3      943.57      949.93     80.48 o 
  -1 -12   3     1011.22      905.79     55.70 o 
   0 -12   3     1071.92     1151.17     84.77 o 
   1 -12   3     1313.19     1196.72     93.82 o 
   2 -12   3     1208.72      886.46    128.59 o 
   3 -12   3      784.77      752.15    125.08 o 
   4 -12   3      688.25      485.99     54.63 o 
   5 -12   3      316.77      330.15    101.33 o 
   6 -12   3      161.55      102.85     45.32 o 
   7 -12   3      135.65      207.76     61.62 o 
  -8 -11   3       64.06      224.22     92.20 o 
  -7 -11   3        9.66       36.22     57.99 o 
  -6 -11   3      444.68      533.12     66.72 o 
  -5 -11   3      455.05      388.01     53.70 o 
  -4 -11   3      727.49      774.78     70.96 o 
  -3 -11   3      207.75      176.45     58.76 o 
  -2 -11   3     1568.28     1424.84     93.07 o 
  -1 -11   3       39.58       13.17     17.29 o 
   0 -11   3     3941.02     3569.52    146.76 o 
   1 -11   3        0.71       -0.34     36.65 o 
   2 -11   3     4367.44     3294.84    569.14 o 
   3 -11   3       74.58       58.17     48.71 o 
   4 -11   3     1493.89     1504.49     92.21 o 
   5 -11   3      197.53      184.60     37.95 o 
   6 -11   3      366.87      426.30     90.66 o 
   7 -11   3       29.62       57.65     78.44 o 
   8 -11   3      116.55      228.21     64.45 o 
  -8 -10   3       48.44      116.58     74.54 o 
  -7 -10   3      100.40      129.61     63.38 o 
  -6 -10   3      489.85      681.37     69.67 o 
  -5 -10   3     1409.78     1386.55     93.43 o 
  -4 -10   3      662.56      673.60     62.77 o 
  -3 -10   3     1464.19     1385.36     88.09 o 
  -2 -10   3     1431.97     1270.08     86.10 o 
  -1 -10   3     1771.08     1568.44     86.03 o 
   0 -10   3     3747.02     3325.72    101.91 o 
   1 -10   3     2725.30     2934.00    113.42 o 
   2 -10   3     4371.31     3774.36    562.68 o 
   3 -10   3     1312.05     1324.46    154.77 o 
   4 -10   3      935.20      823.41     68.26 o 
   5 -10   3      119.93      122.70     47.95 o 
   6 -10   3      522.78      563.32     77.87 o 
   7 -10   3       67.55       69.08     40.45 o 
   8 -10   3      149.73      167.85     58.31 o 
  -9  -9   3       24.42      -20.25     49.35 o 
  -8  -9   3        3.88      146.07     72.73 o 
  -7  -9   3      142.22      230.28     74.97 o 
  -6  -9   3      134.23      141.63     42.76 o 
  -5  -9   3     1940.13     1959.80    106.73 o 
  -4  -9   3       15.05       35.32     22.82 o 
  -3  -9   3     3559.91     3364.20    130.53 o 
  -2  -9   3       26.22       35.42     34.53 o 
  -1  -9   3     5589.11     5355.76    151.53 o 
   0  -9   3       39.85        7.82     16.72 o 
   1  -9   3     5409.68     4798.10    136.79 o 
   2  -9   3      856.11      644.73    101.64 o 
   3  -9   3     5020.97     4679.50    268.15 o 
   4  -9   3       74.21       58.11     41.93 o 
   5  -9   3     1018.25     1091.65     65.60 o 
   6  -9   3      265.70      327.74     52.26 o 
   7  -9   3      447.11      450.72     68.81 o 
   8  -9   3       47.59       62.61     34.81 o 
  -9  -8   3       16.77       36.18     65.08 o 
  -8  -8   3       32.18        4.95     50.29 o 
  -7  -8   3       82.82      109.53     36.23 o 
  -6  -8   3       68.46       61.17     20.28 o 
  -5  -8   3     1493.54     1398.44     88.75 o 
  -4  -8   3      414.78      442.72     67.87 o 
  -3  -8   3     4415.34     4835.05    149.69 o 
  -2  -8   3      595.81      739.63     56.00 o 
  -1  -8   3     3823.73     3514.74    118.04 o 
   0  -8   3     2613.40     2509.43     79.78 o 
   1  -8   3     2781.00     2314.26     73.59 o 
   2  -8   3      142.03      105.08     25.69 o 
   3  -8   3     8297.08     8371.24    387.84 o 
   4  -8   3      432.69      468.91    119.66 o 
   5  -8   3     2240.43     2338.45     91.96 o 
   6  -8   3       50.24       75.52     33.73 o 
   7  -8   3      917.73     1113.60    108.40 o 
   8  -8   3        5.16       23.63     52.37 o 
  -9  -7   3        0.91      -74.30     74.30 o 
  -8  -7   3      125.69       82.64     53.59 o 
  -7  -7   3       14.87       24.63     53.86 o 
  -6  -7   3      643.33      589.95     47.89 o 
  -5  -7   3      290.23      250.30     41.18 o 
  -4  -7   3     1146.68     1052.88     70.26 o 
  -3  -7   3      911.99      879.46     62.80 o 
  -2  -7   3     4189.00     3891.51     99.36 o 
  -1  -7   3     2529.62     2588.52     71.29 o 
   0  -7   3     3756.34     3587.57     90.25 o 
   1  -7   3     1506.73     1050.52     64.73 o 
   2  -7   3     4350.16     4595.72    317.28 o 
   3  -7   3     3269.56     3261.56    143.56 o 
   4  -7   3     1607.93     1624.34     68.71 o 
   5  -7   3     1158.16     1036.43     75.97 o 
   6  -7   3      864.27      803.36     63.35 o 
   7  -7   3      614.85      716.04     74.57 o 
   8  -7   3       65.70       53.64     46.57 o 
   9  -7   3       33.73       69.86     48.71 o 
  -9  -6   3       10.16       70.05     59.31 o 
  -8  -6   3      107.07       94.91     29.61 o 
  -7  -6   3       12.93      -15.59     27.36 o 
  -6  -6   3      540.92      483.96     56.88 o 
  -5  -6   3      161.07      176.54     26.10 o 
  -4  -6   3      312.80      342.39     39.96 o 
  -3  -6   3      257.54      346.87     31.29 o 
  -2  -6   3     7505.66     8750.77    126.20 o 
  -1  -6   3      209.13      202.35     20.59 o 
   0  -6   3    10976.89    11158.85    331.41 o 
   1  -6   3      167.18      166.07     18.30 o 
   2  -6   3    14316.95    14378.33    627.68 o 
   3  -6   3       85.38       72.99     62.05 o 
   4  -6   3     3863.72     3688.99    100.83 o 
   5  -6   3        6.93        3.16     18.11 o 
   6  -6   3     1990.71     2250.30    113.72 o 
   7  -6   3       64.91      146.87     55.60 o 
   8  -6   3      144.94      119.72     37.31 o 
   9  -6   3        5.79      167.94     59.28 o 
  -9  -5   3       54.73        9.07     42.92 o 
  -8  -5   3       11.38       21.76     26.61 o 
  -7  -5   3      153.65      140.00     32.83 o 
  -6  -5   3      127.17       85.24     24.30 o 
  -5  -5   3     1500.18     1505.53     64.87 o 
  -4  -5   3      966.72      879.94     37.64 o 
  -3  -5   3     5800.05     6090.76    148.44 o 
  -2  -5   3     9387.67     9354.76    113.24 o 
  -1  -5   3      765.01      778.45     38.96 o 
   0  -5   3     9402.99     9154.80    167.45 o 
   1  -5   3     5195.93     5625.93    230.37 o 
   2  -5   3    13505.91    13079.71    420.34 o 
   3  -5   3     4356.26     4862.06    294.05 o 
   4  -5   3     3150.90     3134.69     92.21 o 
   5  -5   3      872.40      929.42     55.07 o 
   6  -5   3     1530.49     1691.35     95.81 o 
   7  -5   3      129.02      216.16     43.00 o 
   8  -5   3      134.20      195.25     44.26 o 
   9  -5   3       19.95       22.42     33.92 o 
  -9  -4   3       91.47      152.77     45.27 o 
  -8  -4   3       44.20       28.67     36.31 o 
  -7  -4   3      292.48      265.33     42.46 o 
  -6  -4   3      171.48      119.28     25.87 o 
  -5  -4   3     1974.66     1877.19     83.54 o 
  -4  -4   3      355.70      366.88     24.28 o 
  -3  -4   3    11557.16    13663.43    128.60 o 
  -2  -4   3     3693.31     3545.00     86.74 o 
  -1  -4   3    11164.24    12659.51    132.29 o 
   0  -4   3      150.08      164.03     15.99 o 
   1  -4   3     9488.10    10830.69    396.91 o 
   2  -4   3     2849.89     2939.32     85.73 o 
   3  -4   3     8138.18     8569.85    244.00 o 
   4  -4   3     2038.90     1930.91     71.67 o 
   5  -4   3     2850.90     2901.47     94.30 o 
   6  -4   3      182.61      160.48     35.23 o 
   7  -4   3      717.15      817.72     71.24 o 
   8  -4   3       64.35       68.63     47.92 o 
   9  -4   3      131.02      113.74     52.95 o 
  -9  -3   3       54.37       78.26     36.79 o 
  -8  -3   3      285.79      216.85     45.63 o 
  -7  -3   3      141.12      205.21     40.72 o 
  -6  -3   3     1227.54     1286.88     79.57 o 
  -5  -3   3     1085.20     1035.02     63.02 o 
  -4  -3   3     3208.49     3256.16     80.91 o 
  -3  -3   3    10043.15    10043.63    106.30 o 
  -2  -3   3     7246.15     7784.53     74.37 o 
  -1  -3   3    18631.09    20600.64    162.31 o 
   0  -3   3    31683.42    32284.34    250.44 o 
   1  -3   3     8728.43     8400.31    452.31 o 
   2  -3   3     2366.56     2134.03     65.52 o 
   3  -3   3     4568.75     4563.41     82.69 o 
   4  -3   3       18.70       33.58     14.26 o 
   5  -3   3     3048.03     3011.99     93.48 o 
   6  -3   3      205.94      209.14     34.77 o 
   7  -3   3      949.72      996.98     74.87 o 
   8  -3   3        0.54       -9.60     24.15 o 
   9  -3   3      162.22      334.89     71.28 o 
  -9  -2   3        0.54       22.46     36.43 o 
  -8  -2   3      518.54      607.58     71.87 o 
  -7  -2   3        4.13       39.31     25.69 o 
  -6  -2   3     1453.97     1331.28     81.52 o 
  -5  -2   3      361.86      265.18     36.80 o 
  -4  -2   3     4653.24     4298.67     94.92 o 
  -3  -2   3     1573.24     1530.63     40.34 o 
  -2  -2   3     9101.85     9982.99     86.13 o 
  -1  -2   3      546.79      539.41     23.14 o 
   0  -2   3    64737.24    74059.32    464.20 o 
   1  -2   3    10109.71     8790.37    127.92 o 
   2  -2   3    14665.52    14029.15    175.90 o 
   3  -2   3     1304.95     1250.24     40.65 o 
   4  -2   3     2796.89     2932.36     79.29 o 
   5  -2   3     1046.99     1112.26     55.49 o 
   6  -2   3      973.87      935.81     57.34 o 
   7  -2   3      442.17      410.65     42.40 o 
   8  -2   3      124.66      122.78     32.10 o 
   9  -2   3       54.78       24.37     37.15 o 
  -9  -1   3       38.60       73.84     63.77 o 
  -8  -1   3      430.93      564.12     67.60 o 
  -7  -1   3      132.62       87.95     31.71 o 
  -6  -1   3      753.29      760.58     62.57 o 
  -5  -1   3      271.70      285.53     34.36 o 
  -4  -1   3     2317.87     2443.21     72.85 o 
  -3  -1   3     2328.55     2332.29     55.91 o 
  -2  -1   3    16165.46    17200.63    126.37 o 
  -1  -1   3       29.96       44.09      6.29 o 
   0  -1   3    36099.21    44127.22    223.39 o 
   2  -1   3      812.07     1058.36     23.58 o 
   3  -1   3      153.31      136.93     11.97 o 
   4  -1   3     3956.47     4003.87     89.79 o 
   5  -1   3      254.63      226.14     27.56 o 
   6  -1   3     1106.82     1105.52     60.09 o 
   7  -1   3        6.77       -3.23     17.92 o 
   8  -1   3      334.53      349.41     43.09 o 
   9  -1   3        6.00      110.23     52.49 o 
  -9   0   3      113.85      156.80     83.03 o 
  -8   0   3      109.06      114.37     49.22 o 
  -7   0   3      462.05      558.18     62.60 o 
  -6   0   3      204.53      213.34     51.90 o 
  -5   0   3     3199.03     3146.12    130.91 o 
  -4   0   3     1088.66      935.02     46.50 o 
  -3   0   3     8123.09     7995.19     98.65 o 
  -2   0   3     3872.00     4435.52     62.50 o 
  -1   0   3      802.62      990.84     23.35 o 
   0   0   3    10430.33    12764.42    105.92 o 
   1   0   3    24907.93    28327.28    221.28 o 
   3   0   3     5345.44     5859.00     70.16 o 
   4   0   3     9988.91    10857.50    171.59 o 
   5   0   3     3857.75     4016.99    146.71 o 
   6   0   3      798.02      848.31     89.84 o 
   7   0   3      229.81      164.36     27.75 o 
   8   0   3      179.66      152.46     38.67 o 
   9   0   3       98.68      144.61     41.56 o 
  10   0   3       42.59       69.15     45.56 o 
  -9   1   3       93.42      250.58     93.41 o 
  -8   1   3        5.00       58.51     55.28 o 
  -7   1   3      442.42      501.68     78.90 o 
  -6   1   3       72.15       75.10     87.92 o 
  -5   1   3     5534.38     5838.18    160.61 o 
  -4   1   3      350.39      258.36     31.94 o 
  -3   1   3     4689.31     5189.50    101.44 o 
  -2   1   3       48.47       51.97      9.99 o 
  -1   1   3     1716.61     2094.10     62.38 o 
   0   1   3     1998.51     2317.36     39.40 o 
   1   1   3    21795.75    27547.99    192.86 o 
   2   1   3    30648.85    30331.60    174.72 o 
   3   1   3    10692.15    10736.94    163.11 o 
   4   1   3     1829.12     1935.07     64.07 o 
   5   1   3     5901.46     6238.46    183.26 o 
   6   1   3        6.90       -6.71     20.84 o 
   7   1   3      819.57      759.73     79.31 o 
   8   1   3        3.81      -32.67     32.67 o 
   9   1   3      185.02      237.28     50.47 o 
  10   1   3        8.22       37.41     33.46 o 
  -9   2   3       21.75       67.68     71.03 o 
  -8   2   3      160.71      152.04     71.11 o 
  -7   2   3       91.06      172.71     66.46 o 
  -6   2   3     1139.89     1214.20    143.91 o 
  -5   2   3     2151.47     2410.73    183.60 o 
  -4   2   3     2923.73     3050.19    183.84 o 
  -3   2   3     2081.88     2215.05     96.54 o 
  -2   2   3     3381.83     3690.70     76.31 o 
  -1   2   3    13506.92    17124.18    214.43 o 
   0   2   3    12346.25    14602.62    184.42 o 
   1   2   3    13907.83    16780.36    144.69 o 
   2   2   3     6984.22     5631.78     84.45 o 
   3   2   3     6703.03     7936.30     94.67 o 
   4   2   3     1967.78     1959.57     71.59 o 
   5   2   3     3572.24     3153.81    404.17 o 
   6   2   3      551.78      350.65     53.20 o 
   7   2   3      999.95      938.77     89.17 o 
   8   2   3       62.69       23.90     23.91 o 
   9   2   3      122.78      133.37     50.61 o 
  10   2   3        1.34       -3.88     36.55 o 
  -9   3   3        2.31       98.99     77.40 o 
  -8   3   3      266.77      361.72    102.00 o 
  -7   3   3       36.57      -24.79     48.29 o 
  -6   3   3     2279.04     2510.76    204.48 o 
  -5   3   3       60.59        8.40     33.44 o 
  -4   3   3     4384.93     4842.22    236.23 o 
  -3   3   3       23.74       14.23     25.98 o 
  -2   3   3     8024.54     8438.69    276.80 o 
  -1   3   3     4927.44     5165.00    160.67 o 
   0   3   3    33070.78    35579.69   1061.34 o 
   1   3   3      337.57      288.88     23.16 o 
   2   3   3    11365.39    13170.23    117.08 o 
   3   3   3      604.83      503.65     27.00 o 
   4   3   3    11103.32    10938.20    221.35 o 
   5   3   3      545.26      539.27     74.25 o 
   6   3   3     2366.28     2381.70    128.16 o 
   7   3   3      309.19      346.65     57.35 o 
   8   3   3      249.44      288.34     56.85 o 
   9   3   3       33.93      -13.98     35.09 o 
  10   3   3       20.71       15.92     29.20 o 
  -9   4   3       36.89       -6.89     49.46 o 
  -8   4   3      206.97      331.00     98.31 o 
  -7   4   3      325.21      401.16     95.79 o 
  -6   4   3     2355.10     2262.38    202.88 o 
  -5   4   3     2038.56     1805.26    163.96 o 
  -4   4   3     3495.84     3500.51    198.29 o 
  -3   4   3      923.76      743.80     86.41 o 
  -2   4   3     6730.99     7841.38    209.95 o 
  -1   4   3     2148.31     1970.91     70.76 o 
   0   4   3    11257.17    12478.75    244.63 o 
   1   4   3     1149.88     1044.66     36.05 o 
   2   4   3     6851.67     7385.58    162.49 o 
   3   4   3     3000.18     2788.31     81.26 o 
   4   4   3     5679.14     6348.46    248.94 o 
   5   4   3      431.93      332.93     43.87 o 
   6   4   3     2765.45     2925.55    143.15 o 
   7   4   3        2.30      -35.47     35.47 o 
   8   4   3      253.14      311.40     60.23 o 
   9   4   3        0.13      -28.83     28.83 o 
  10   4   3       26.25       35.35     31.20 o 
  -9   5   3       64.65      177.19     82.75 o 
  -8   5   3       56.20       59.08     45.69 o 
  -7   5   3      419.49      469.41    101.31 o 
  -6   5   3      921.26      936.19    142.34 o 
  -5   5   3     3736.20     4251.95    252.83 o 
  -4   5   3      813.78     1013.75     65.83 o 
  -3   5   3     5794.83     5842.96    157.86 o 
  -2   5   3     4500.89     4751.00    188.87 o 
  -1   5   3    11613.44    12890.28    369.35 o 
   0   5   3     1501.33     1684.14     47.72 o 
   1   5   3     6288.61     6218.15    130.74 o 
   2   5   3     3381.35     3381.23     76.85 o 
   3   5   3     5789.22     6332.72    213.13 o 
   4   5   3     2204.20     2310.18    153.61 o 
   5   5   3     1928.29     1446.14    255.62 o 
   6   5   3     1284.55      926.91    154.63 o 
   7   5   3      174.73      151.56     45.06 o 
   8   5   3       98.98      120.74     45.54 o 
   9   5   3       28.93      -27.97     31.70 o 
  10   5   3       13.06       36.63     42.15 o 
  -8   6   3        2.17       40.05     50.35 o 
  -7   6   3      254.62      186.79     71.91 o 
  -6   6   3       15.90      112.51     64.81 o 
  -5   6   3     3996.45     3586.39    240.20 o 
  -4   6   3      231.59      227.30     26.17 o 
  -3   6   3     7889.69     7601.80    186.07 o 
  -2   6   3     1974.84     2196.94    123.00 o 
  -1   6   3    20542.96    21263.72   1240.02 o 
   0   6   3       65.51       20.80     13.21 o 
   1   6   3    11336.24    11942.06    323.37 o 
   2   6   3       33.46       29.51     10.61 o 
   3   6   3    10463.93    10039.84    546.44 o 
   4   6   3        9.51       16.22      7.63 o 
   5   6   3     2671.75     2155.37    320.13 o 
   6   6   3       45.77       49.90     13.62 o 
   7   6   3      325.23      386.99     94.86 o 
   8   6   3        0.49       44.86     61.46 o 
   9   6   3       60.46      171.76     76.60 o 
  -8   7   3       80.09       88.41     67.51 o 
  -7   7   3       13.71        9.61     43.51 o 
  -6   7   3      189.26      251.59     47.86 o 
  -5   7   3     1172.67     1307.47     93.27 o 
  -4   7   3     2851.25     2880.90    125.30 o 
  -3   7   3     1647.52     1716.63     90.64 o 
  -2   7   3    10861.74    11351.69    300.02 o 
  -1   7   3     8698.16     9525.17    560.58 o 
   0   7   3     6344.16     6084.49    233.55 o 
   1   7   3     5998.95     5562.32    275.64 o 
   2   7   3      837.78      708.63     28.58 o 
   3   7   3     5730.15     5857.46    328.92 o 
   4   7   3      878.34      896.52    124.27 o 
   5   7   3     1919.47     1502.11    116.97 o 
   6   7   3      301.95      253.41     45.98 o 
   7   7   3      298.08      389.14    103.82 o 
   8   7   3       86.23      155.69     75.04 o 
   9   7   3       43.77       51.81     62.68 o 
  -8   8   3      139.60      103.21     72.44 o 
  -7   8   3      104.20       50.09     50.12 o 
  -6   8   3      538.86      472.32     63.14 o 
  -5   8   3       51.14      -28.02     28.02 o 
  -4   8   3     3090.70     2974.35    166.51 o 
  -3   8   3        0.72       14.75     20.77 o 
  -2   8   3    10371.51     9225.39    681.31 o 
  -1   8   3     2374.52     2080.32    192.37 o 
   0   8   3     7955.58     7690.44    372.73 o 
   1   8   3      680.64      823.50     51.16 o 
   2   8   3      736.03      673.84     43.84 o 
   3   8   3     1299.60     1109.68     72.13 o 
   4   8   3     2066.06     1990.44    155.71 o 
   5   8   3      252.84      201.82     19.53 o 
   6   8   3      631.12      464.85    109.29 o 
   7   8   3      149.30      222.81     84.48 o 
   8   8   3      235.64      337.19    102.54 o 
   9   8   3        8.06       77.32     86.23 o 
  -8   9   3       51.51       55.41     60.26 o 
  -7   9   3      418.32      498.59    121.22 o 
  -6   9   3      327.18      283.46     49.90 o 
  -5   9   3      263.65      290.10     45.80 o 
  -4   9   3      962.88     1052.15    105.07 o 
  -3   9   3     1395.91     1178.33    103.45 o 
  -2   9   3     5029.63     4490.14    445.95 o 
  -1   9   3     1364.10     1391.90    114.13 o 
   0   9   3     7515.38     8312.33    642.55 o 
   1   9   3     5746.66     5729.62    254.95 o 
   2   9   3     1532.31     1373.13    109.46 o 
   3   9   3      664.21      616.08     33.91 o 
   4   9   3     2782.78     2777.47    192.11 o 
   5   9   3      214.45      172.33     20.33 o 
   6   9   3      267.35      210.57     25.14 o 
   7   9   3       22.12       67.80     54.40 o 
   8   9   3      185.14      284.08     95.06 o 
   9   9   3        2.78      114.58     86.33 o 
  -7  10   3      453.41      510.31    123.11 o 
  -6  10   3       59.77       54.49     58.26 o 
  -5  10   3      871.91      817.57     77.54 o 
  -4  10   3       16.96      -14.77     51.17 o 
  -3  10   3     3549.87     3313.01    179.63 o 
  -2  10   3      703.22      822.98     91.01 o 
  -1  10   3     5178.23     5113.32    232.16 o 
   0  10   3     1262.80     1212.15     73.42 o 
   1  10   3     4753.91     4434.59    141.62 o 
   2  10   3      671.78      646.06     80.59 o 
   3  10   3     1653.59     1562.96     84.64 o 
   4  10   3      814.85      705.05    106.42 o 
   5  10   3      845.73      764.91     57.29 o 
   6  10   3       14.14      -14.88     35.43 o 
   7  10   3       19.56       10.78     49.60 o 
   8  10   3       58.60       96.94     72.64 o 
   9  10   3       18.89       88.39     65.32 o 
  -7  11   3      222.88      246.62     91.51 o 
  -6  11   3       71.95       75.31     61.64 o 
  -5  11   3      768.23      903.86     82.32 o 
  -4  11   3      690.01      591.44     64.84 o 
  -3  11   3     1776.64     1782.80    137.57 o 
  -2  11   3      197.05      152.44     47.53 o 
  -1  11   3     3039.67     3020.79    143.17 o 
   0  11   3      167.90      216.55     54.98 o 
   1  11   3     1985.76     1895.95    112.30 o 
   2  11   3        3.20        5.47     27.41 o 
   3  11   3     3649.18     3554.79    373.48 o 
   4  11   3       12.02       22.45     17.25 o 
   5  11   3      840.92      928.23    128.72 o 
   6  11   3        4.41        2.39     27.34 o 
   7  11   3       77.35       58.00     57.27 o 
   8  11   3        1.87       28.55     49.64 o 
   9  11   3       15.03       15.81     49.77 o 
  -7  12   3       29.29       53.54     52.22 o 
  -6  12   3      434.47      468.76    100.64 o 
  -5  12   3      317.32      277.87     50.71 o 
  -4  12   3      838.11      876.76     79.35 o 
  -3  12   3      493.50      521.00     69.49 o 
  -2  12   3     1311.97     1434.50    103.25 o 
  -1  12   3      638.19      630.06     76.42 o 
   0  12   3     1675.54     1623.88    127.25 o 
   1  12   3      645.62      582.89     37.11 o 
   2  12   3     1249.16     1172.62    121.46 o 
   3  12   3     1054.54      926.65     77.58 o 
   4  12   3      425.67      461.15     45.13 o 
   5  12   3       96.20      101.44     55.06 o 
   6  12   3       28.87       84.52     62.13 o 
   7  12   3       41.05      -32.83     59.52 o 
   8  12   3       17.00       50.14     56.84 o 
   9  12   3        3.74       45.29     58.63 o 
  -7  13   3       12.03       -5.86     90.20 o 
  -6  13   3      453.75      502.46     88.90 o 
  -5  13   3        3.90      -34.83     42.59 o 
  -4  13   3      843.05      978.07     90.93 o 
  -3  13   3        6.14       -1.76     26.06 o 
  -2  13   3     3699.32     3703.99    171.62 o 
  -1  13   3       20.97        3.15     27.29 o 
   0  13   3     2612.06     2205.71    253.33 o 
   1  13   3      220.44      228.49     25.69 o 
   2  13   3     1151.66     1156.47    125.46 o 
   3  13   3        6.39       19.25     44.92 o 
   4  13   3      374.53      369.38     49.53 o 
   5  13   3        0.60       39.92     53.92 o 
   6  13   3       77.98      158.20     73.30 o 
   7  13   3        4.13       13.88     45.80 o 
   8  13   3       38.77      130.37     71.47 o 
  -6  14   3      149.27      206.15     65.80 o 
  -5  14   3      250.73      331.18    153.52 o 
  -4  14   3      246.07      292.95     53.05 o 
  -3  14   3      330.52      372.54     60.21 o 
  -2  14   3     2588.89     2430.85    146.48 o 
  -1  14   3     1251.52     1299.18    167.12 o 
   0  14   3     1278.56     1088.63     79.18 o 
   1  14   3      764.79      763.67     58.57 o 
   2  14   3     1016.79      978.17    124.96 o 
   3  14   3      307.83      399.13     61.61 o 
   4  14   3      234.27      233.77     44.51 o 
   5  14   3       85.04      119.02     57.23 o 
   6  14   3      120.10       83.57     54.64 o 
   7  14   3       25.27      -23.54     42.17 o 
   8  14   3       31.66       70.09     63.37 o 
  -6  15   3        0.66       52.95     51.60 o 
  -5  15   3      337.72      372.97    132.05 o 
  -4  15   3        0.55        9.97     52.62 o 
  -3  15   3      596.39      597.27     75.57 o 
  -2  15   3      190.56      115.46     70.05 o 
  -1  15   3      764.14      992.28    148.58 o 
   0  15   3      188.97      205.68     68.70 o 
   1  15   3      901.20      896.73    129.64 o 
   2  15   3       42.18       56.92     48.10 o 
   3  15   3      479.49      530.54     71.55 o 
   4  15   3       17.62       17.88     25.61 o 
   5  15   3      217.14      279.16     90.14 o 
   6  15   3       30.62      -17.66     50.82 o 
   7  15   3       53.09      165.72     80.73 o 
   8  15   3        8.68       65.56     68.54 o 
  -5  16   3      164.64      206.60     69.56 o 
  -4  16   3      177.74      290.90    105.42 o 
  -3  16   3      385.69      382.84    113.80 o 
  -2  16   3       75.97       41.65     62.02 o 
  -1  16   3       66.63      149.65     74.91 o 
   0  16   3       15.70       41.54     53.00 o 
   1  16   3      596.82      619.51     81.58 o 
   2  16   3       32.64       63.93     48.25 o 
   3  16   3      392.65      449.28     66.40 o 
   4  16   3       12.80       42.50     30.23 o 
   5  16   3      218.63      252.67     88.42 o 
   6  16   3        1.39       68.48     68.66 o 
   7  16   3       38.48      110.76     73.46 o 
  -5  17   3       13.49      -55.08     55.08 o 
  -4  17   3      275.58      350.98    122.77 o 
  -3  17   3       70.25       59.09     62.40 o 
  -2  17   3      631.59      829.21    162.18 o 
  -1  17   3        4.10       25.97     50.77 o 
   0  17   3      280.50      483.73    108.76 o 
   1  17   3      250.56      316.28     88.45 o 
   2  17   3      338.65      342.78     88.90 o 
   3  17   3       25.70      -15.02     42.97 o 
   4  17   3       50.74      106.70     41.11 o 
   5  17   3       66.06      -45.28     55.14 o 
   6  17   3       23.89      125.59     68.59 o 
   7  17   3        9.95      112.01     77.10 o 
  -4  18   3      212.45      116.86     72.67 o 
  -3  18   3       14.31      230.01    104.98 o 
  -2  18   3      569.82      862.77    162.34 o 
  -1  18   3       28.57       31.43     52.69 o 
   0  18   3      572.67      741.71    148.36 o 
   1  18   3        0.06      -53.67     53.67 o 
   2  18   3      363.62      386.52     93.66 o 
   3  18   3        2.31      -33.55     33.55 o 
   4  18   3       74.59       44.39     65.10 o 
   5  18   3        0.98       11.53     49.75 o 
   6  18   3       28.73       87.77     70.11 o 
   7  18   3        0.05      110.04     74.89 o 
  -3  19   3      130.48      174.51     86.79 o 
  -2  19   3      109.94      148.77     96.01 o 
  -1  19   3       99.89      239.36     97.74 o 
   0  19   3      229.33      232.05     99.27 o 
   1  19   3      103.35      134.07     67.40 o 
   2  19   3      132.26      305.80     94.43 o 
   3  19   3       43.45       91.40     41.65 o 
   4  19   3       37.96        4.16     27.88 o 
   5  19   3       18.06      -15.34     52.64 o 
   6  19   3       16.96      104.61     72.66 o 
  -3  20   3      150.69      205.67     99.03 o 
  -2  20   3        0.13       28.54     71.18 o 
  -1  20   3       99.42      228.66     91.52 o 
   0  20   3       12.55      106.47     70.63 o 
   1  20   3      157.26      306.50     98.89 o 
   2  20   3        2.52        7.00     37.61 o 
   3  20   3       49.06      153.84     95.98 o 
   4  20   3        6.74       28.00     32.74 o 
   5  20   3       25.33      123.27     80.22 o 
  -2  21   3       30.86      180.91     94.30 o 
  -1  21   3       56.24      105.43     74.72 o 
   0  21   3       24.83       78.07     54.91 o 
   1  21   3       81.50      176.31     83.85 o 
   2  21   3       10.07      120.61     71.36 o 
   3  21   3       32.90       93.19     40.19 o 
   4  21   3        5.16      -20.56     45.66 o 
   0  22   3       64.22      102.42     83.76 o 
   1  22   3       11.54      119.74     77.38 o 
   2  22   3       28.90       76.68     75.07 o 
   3  22   3       11.55      125.00     54.34 o 
  -1 -22   4       54.51       81.72     67.32 o 
  -3 -21   4        7.30      -24.88     58.09 o 
  -2 -21   4        4.62       61.23     40.20 o 
  -1 -21   4       71.93       17.14     42.72 o 
   0 -21   4       22.74      124.74     71.60 o 
   1 -21   4       67.26      141.12     47.36 o 
   2 -21   4        8.73      -14.67     34.86 o 
  -4 -20   4       24.94       74.17     35.69 o 
  -3 -20   4        0.23      -62.27     62.27 o 
  -2 -20   4       37.71       32.96     53.29 o 
  -1 -20   4       36.77      114.14     42.92 o 
   0 -20   4      103.99      123.70     48.89 o 
   1 -20   4       27.27       36.73     33.87 o 
   2 -20   4       46.25       40.12     37.38 o 
   3 -20   4       44.67       91.41     74.57 o 
  -5 -19   4       10.62       35.76     31.57 o 
  -4 -19   4       26.88      -22.17     75.84 o 
  -3 -19   4       20.50      -62.75     62.75 o 
  -2 -19   4       58.68       62.65     78.99 o 
  -1 -19   4       28.37       15.18     37.23 o 
   0 -19   4      108.54       95.89     43.03 o 
   1 -19   4       10.71      -44.38     44.38 o 
   2 -19   4       68.24       41.20    105.15 o 
   3 -19   4        1.55      122.37     75.05 o 
   4 -19   4      108.96       75.86     83.64 o 
  -6 -18   4        3.92       23.30     44.08 o 
  -5 -18   4       50.93       33.53     54.23 o 
  -4 -18   4       20.37       31.24     38.77 o 
  -3 -18   4       90.05       96.98     57.81 o 
  -2 -18   4       44.59       88.19     43.63 o 
  -1 -18   4      237.52      312.64     59.17 o 
   0 -18   4       49.61        9.15     47.17 o 
   1 -18   4      167.44       70.48     37.81 o 
   2 -18   4       24.36      -19.82     48.64 o 
   3 -18   4      128.75       11.06     49.38 o 
   4 -18   4       54.58      235.63     93.88 o 
  -6 -17   4        0.57      116.04     65.39 o 
  -5 -17   4      118.17      208.12     55.31 o 
  -4 -17   4        2.41      -27.48     31.87 o 
  -3 -17   4      267.57      401.27     98.17 o 
  -2 -17   4       25.88       13.30     59.55 o 
  -1 -17   4      551.57      602.43     74.61 o 
   0 -17   4        8.34       -8.76     41.36 o 
   1 -17   4      349.59      295.74     82.43 o 
   2 -17   4        4.07      -68.33     68.33 o 
   3 -17   4      409.08      483.41    120.60 o 
   4 -17   4        0.35       -0.85     56.03 o 
   5 -17   4      149.71      207.60     95.85 o 
  -7 -16   4       11.35        1.28     50.67 o 
  -6 -16   4       17.11       35.89     33.20 o 
  -5 -16   4       47.13      102.85     39.08 o 
  -4 -16   4       25.30       -8.34     33.29 o 
  -3 -16   4      142.58      147.95     62.33 o 
  -2 -16   4      211.49      146.44     70.75 o 
  -1 -16   4      268.92      341.29     58.67 o 
   0 -16   4      131.32       37.81     25.81 o 
   1 -16   4      462.23      544.14     74.25 o 
   2 -16   4      266.53      292.47     90.79 o 
   3 -16   4      395.53      473.87    117.61 o 
   4 -16   4      107.52      101.19     66.11 o 
   5 -16   4      165.88      323.60    105.21 o 
   6 -16   4        8.75       11.30     40.30 o 
  -7 -15   4        0.02      -26.08     42.76 o 
  -6 -15   4       39.20       32.23     29.56 o 
  -5 -15   4        8.12       33.81     31.80 o 
  -4 -15   4      157.32      158.48     51.21 o 
  -3 -15   4        6.77        3.52     37.36 o 
  -2 -15   4     1007.67     1034.03     97.04 o 
  -1 -15   4       51.98      196.32     45.17 o 
   0 -15   4      871.01      842.49     83.77 o 
   1 -15   4      362.35      406.16     63.21 o 
   2 -15   4      934.03      911.98    144.39 o 
   3 -15   4      136.93       82.00     63.33 o 
   4 -15   4      424.21      362.53    101.64 o 
   5 -15   4       75.36        4.46     52.68 o 
   6 -15   4       61.26       63.95     42.56 o 
  -7 -14   4       33.01       61.92     55.17 o 
  -6 -14   4       29.28       63.99     32.98 o 
  -5 -14   4      112.36      161.71     44.37 o 
  -4 -14   4      291.57      345.39     56.90 o 
  -3 -14   4      133.69       95.98     53.06 o 
  -2 -14   4      843.07      733.35     55.63 o 
  -1 -14   4      348.28      336.54     60.12 o 
   0 -14   4      673.35      649.92     69.63 o 
   1 -14   4      406.97      338.33     48.02 o 
   2 -14   4      884.32      828.32    133.58 o 
   3 -14   4      146.95       75.61     63.71 o 
   4 -14   4      614.37      672.87    136.93 o 
   5 -14   4        3.26        8.13     45.27 o 
   6 -14   4      122.99      110.30     47.46 o 
   7 -14   4        8.13       33.68     37.78 o 
  -8 -13   4        0.05       39.85     55.27 o 
  -7 -13   4       90.77      201.66     87.62 o 
  -6 -13   4        0.36       31.68     57.08 o 
  -5 -13   4      134.99      129.44     37.60 o 
  -4 -13   4      160.00      140.76     70.67 o 
  -3 -13   4      696.03      619.97    101.33 o 
  -2 -13   4      126.75      157.62     27.49 o 
  -1 -13   4     1328.63     1296.25     69.31 o 
   0 -13   4      742.66      750.78     73.07 o 
   1 -13   4     1499.62     1344.70     88.93 o 
   2 -13   4     1065.68      918.29    193.03 o 
   3 -13   4      317.82      258.12     74.89 o 
   4 -13   4      432.01      401.84     51.19 o 
   5 -13   4      221.42      161.74     79.64 o 
   6 -13   4       83.87       11.48     35.11 o 
   7 -13   4      118.32      211.47     61.09 o 
  -8 -12   4        8.56       18.18     52.39 o 
  -7 -12   4       80.06      199.23     78.74 o 
  -6 -12   4       96.16       21.70     27.09 o 
  -5 -12   4      209.63      277.51     49.10 o 
  -4 -12   4        5.43      -14.17     28.83 o 
  -3 -12   4     1237.16     1210.64    129.98 o 
  -2 -12   4      271.62      294.83     32.37 o 
  -1 -12   4     1137.25      951.89     56.53 o 
   0 -12   4      221.57      160.47     33.27 o 
   1 -12   4     2660.85     2474.01    115.45 o 
   2 -12   4      129.24       97.82     34.84 o 
   3 -12   4     1492.02     1571.34    173.17 o 
   4 -12   4       39.20        1.98     24.97 o 
   5 -12   4      645.96      763.72     63.51 o 
   6 -12   4        3.28       40.51     32.94 o 
   7 -12   4      244.14      347.22     74.55 o 
  -8 -11   4       40.58       23.15     62.92 o 
  -7 -11   4       35.47       48.22     54.21 o 
  -6 -11   4      390.28      401.97     60.27 o 
  -5 -11   4      262.95      450.80     60.68 o 
  -4 -11   4      497.37      399.64     71.51 o 
  -3 -11   4      572.33      601.05     64.59 o 
  -2 -11   4     2127.11     2044.95    158.05 o 
  -1 -11   4      149.26      147.41     24.12 o 
   0 -11   4      295.15      278.85     32.95 o 
   1 -11   4     1205.21     1313.48     79.85 o 
   2 -11   4     1902.80     1330.74    269.54 o 
   3 -11   4     2181.79     2105.08    193.84 o 
   4 -11   4      463.24      372.97     91.53 o 
   5 -11   4      466.02      427.93     47.93 o 
   6 -11   4      148.06      137.82     44.43 o 
   7 -11   4      177.73      230.33     58.33 o 
   8 -11   4       11.03       23.28     34.74 o 
  -8 -10   4       64.42      121.68     75.35 o 
  -7 -10   4        0.11      -23.58     23.58 o 
  -6 -10   4      475.70      534.29     66.64 o 
  -5 -10   4       92.78      261.11     56.15 o 
  -4 -10   4     1114.36     1059.01     80.29 o 
  -3 -10   4       16.72       43.30     30.24 o 
  -2 -10   4     4868.31     4865.22    237.29 o 
  -1 -10   4       81.52      106.77     20.73 o 
   0 -10   4     3560.53     3285.06    101.13 o 
   1 -10   4       81.52       38.38     28.80 o 
   2 -10   4     5330.56     3848.57    651.97 o 
   3 -10   4      172.74      124.18     51.58 o 
   4 -10   4     1750.96     1611.31    243.56 o 
   5 -10   4       74.69       56.22     21.10 o 
   6 -10   4      656.81      727.24     59.45 o 
   7 -10   4       45.72      138.26     44.41 o 
   8 -10   4       74.48      195.95     58.24 o 
  -8  -9   4       38.96       87.47     62.71 o 
  -7  -9   4       55.48       49.96     45.04 o 
  -6  -9   4      309.88      301.68     37.28 o 
  -5  -9   4      148.04      106.53     29.14 o 
  -4  -9   4      706.80      730.13     65.80 o 
  -3  -9   4      916.38      751.20     63.36 o 
  -2  -9   4     5249.80     5444.68    232.67 o 
  -1  -9   4     1538.17     1393.03     56.30 o 
   0  -9   4     6703.15     6029.67    131.33 o 
   1  -9   4     4080.08     3877.81    138.98 o 
   2  -9   4     4763.36     3135.27    668.22 o 
   3  -9   4      730.12      702.97     75.96 o 
   4  -9   4     2828.68     2803.61    224.48 o 
   5  -9   4       71.77       58.81     21.08 o 
   6  -9   4     1021.38      978.91     98.64 o 
   7  -9   4       63.18       73.43     51.68 o 
   8  -9   4       79.35       95.10     35.22 o 
  -9  -8   4       18.93       70.89     64.09 o 
  -8  -8   4        0.22       33.72     47.64 o 
  -7  -8   4      186.41      229.13     74.46 o 
  -6  -8   4        2.59        5.99     28.57 o 
  -5  -8   4      871.05      798.88     80.30 o 
  -4  -8   4        5.12       43.38     24.34 o 
  -3  -8   4     1706.13     1622.85     88.78 o 
  -2  -8   4     1137.44     1009.43     68.95 o 
  -1  -8   4     3124.63     2956.65     76.72 o 
   0  -8   4     1428.31     1125.75     53.00 o 
   1  -8   4     7610.89     7313.40    181.20 o 
   2  -8   4     1035.33      825.66    155.36 o 
   3  -8   4     3960.26     4018.75    265.17 o 
   4  -8   4      687.50      593.03     50.30 o 
   5  -8   4      968.40      925.22     59.06 o 
   6  -8   4      494.14      513.93     49.12 o 
   7  -8   4      753.17      789.19     80.16 o 
   8  -8   4       23.75       67.41     35.53 o 
  -9  -7   4       12.12      -56.51     64.65 o 
  -8  -7   4       37.89       44.33     52.82 o 
  -7  -7   4      180.64      158.34     37.58 o 
  -6  -7   4      136.25      164.52     29.22 o 
  -5  -7   4      973.44      962.19     54.20 o 
  -4  -7   4      334.15      250.42     24.87 o 
  -3  -7   4     2310.99     2389.80    102.74 o 
  -2  -7   4       68.89       64.81     23.42 o 
  -1  -7   4     7555.26     7064.44    284.20 o 
   0  -7   4       12.67       -2.45     12.75 o 
   1  -7   4     3052.38     2995.58    198.23 o 
   2  -7   4      157.75      101.58     73.96 o 
   3  -7   4     4848.78     4778.65    311.19 o 
   4  -7   4       27.36       13.16     14.03 o 
   5  -7   4     2149.22     2154.19     86.78 o 
   6  -7   4       13.91        7.14     13.77 o 
   7  -7   4     1329.72     1459.04    102.34 o 
   8  -7   4        5.39       20.47     27.62 o 
   9  -7   4       78.10       66.89     98.09 o 
  -9  -6   4        0.18      -10.60     59.24 o 
  -8  -6   4      139.48      120.32     48.33 o 
  -7  -6   4       29.40       18.06     23.69 o 
  -6  -6   4      612.20      665.06     57.33 o 
  -5  -6   4       87.82      119.72     23.97 o 
  -4  -6   4     1270.74     1295.26     65.04 o 
  -3  -6   4      905.29      751.29     96.63 o 
  -2  -6   4     3415.08     3628.28     94.80 o 
  -1  -6   4     2547.58     2728.14     79.41 o 
   0  -6   4      979.48     1138.23     54.06 o 
   1  -6   4     2362.04     2309.91    104.95 o 
   2  -6   4     2739.14     2697.20    158.54 o 
   3  -6   4     3507.85     3760.00    178.57 o 
   4  -6   4     2003.12     2183.51     78.06 o 
   5  -6   4     1162.02     1143.89     62.30 o 
   6  -6   4      476.68      586.61     51.50 o 
   7  -6   4      784.93      803.27     75.23 o 
   8  -6   4       95.52       43.55     27.72 o 
   9  -6   4       88.74      107.13     50.57 o 
  -9  -5   4       21.73      -35.56     48.37 o 
  -8  -5   4      143.07      182.23     43.87 o 
  -7  -5   4       30.87        9.21     32.92 o 
  -6  -5   4      402.08      361.66     42.45 o 
  -5  -5   4       54.52       88.34     20.61 o 
  -4  -5   4      735.03      706.90     39.20 o 
  -3  -5   4        6.11       31.65     10.25 o 
  -2  -5   4     2745.72     2823.54     77.91 o 
  -1  -5   4       11.31       23.84     10.16 o 
   0  -5   4     8355.82     7616.83    106.07 o 
   1  -5   4      144.30      138.12     18.95 o 
   2  -5   4     8781.87     9130.36    321.35 o 
   3  -5   4      261.53      245.03     34.58 o 
   4  -5   4     4761.18     4570.85    213.46 o 
   5  -5   4       31.71       12.10     15.99 o 
   6  -5   4     1890.04     1865.09     84.73 o 
   7  -5   4       65.21       26.73     40.66 o 
   8  -5   4      158.57      233.47     43.30 o 
   9  -5   4       22.56       42.83     35.87 o 
  -9  -4   4       71.75       48.22     98.99 o 
  -8  -4   4       50.52       59.24     51.49 o 
  -7  -4   4      255.72      233.51     40.19 o 
  -6  -4   4       82.07       48.98     23.69 o 
  -5  -4   4     1134.78     1167.94     65.73 o 
  -4  -4   4      779.76      812.71     42.35 o 
  -3  -4   4     8538.19     9121.15    124.97 o 
  -2  -4   4     8044.68     8529.09    104.28 o 
  -1  -4   4     8283.99     8580.62    124.75 o 
   0  -4   4     2307.47     3381.69     62.62 o 
   1  -4   4     8854.88    10443.04    436.10 o 
   2  -4   4    10158.92     9747.52    240.31 o 
   3  -4   4     3083.34     3250.23    120.56 o 
   4  -4   4     3552.47     3353.88    114.26 o 
   5  -4   4      495.02      481.36     39.60 o 
   6  -4   4     1792.95     1785.30     94.57 o 
   7  -4   4      164.65      190.17     37.79 o 
   8  -4   4      162.07      129.12     34.70 o 
   9  -4   4       12.23      159.28     55.63 o 
  -9  -3   4       79.48       74.64     75.81 o 
  -8  -3   4        2.93       16.39     35.65 o 
  -7  -3   4      386.32      516.85     58.97 o 
  -6  -3   4       74.98       74.38     26.11 o 
  -5  -3   4     1784.13     1791.51     83.54 o 
  -4  -3   4      294.42      243.32     31.52 o 
  -3  -3   4    22106.60    22538.21    333.68 o 
  -2  -3   4       14.21       21.17      8.31 o 
  -1  -3   4    15855.88    19033.30    192.34 o 
   0  -3   4      243.40      338.62     22.45 o 
   1  -3   4    66758.39    68812.30    968.00 o 
   2  -3   4       36.69       21.30     16.60 o 
   3  -3   4    10429.04    10039.65    188.25 o 
   4  -3   4       99.32      101.76     20.56 o 
   5  -3   4     1611.15     1636.03     68.13 o 
   6  -3   4      516.37      484.74     47.79 o 
   7  -3   4      714.86      673.22     62.00 o 
   8  -3   4       64.49       29.38     22.72 o 
   9  -3   4      104.88      132.45     53.05 o 
  -9  -2   4       35.60       66.64     41.98 o 
  -8  -2   4      106.87      119.08     43.91 o 
  -7  -2   4      282.97      395.27     63.42 o 
  -6  -2   4      527.91      456.07     50.60 o 
  -5  -2   4     1810.49     1599.30     80.03 o 
  -4  -2   4     1028.51      882.19     53.32 o 
  -3  -2   4    11937.03    13123.06    176.99 o 
  -2  -2   4     4171.56     4344.16     56.03 o 
  -1  -2   4     2679.68     2861.22     42.23 o 
   0  -2   4     4265.09     4433.45     71.62 o 
   1  -2   4   113675.02   137199.48   1606.47 o 
   2  -2   4     1318.08     1337.95     29.81 o 
   3  -2   4    12041.67    12680.79    122.42 o 
   4  -2   4      472.51      419.64     30.19 o 
   5  -2   4     1755.22     1775.23     68.09 o 
   6  -2   4       35.64       -8.11     20.73 o 
   7  -2   4      701.38      706.97     54.18 o 
   8  -2   4        0.83      -18.41     24.61 o 
   9  -2   4      164.60      319.71     71.10 o 
  -9  -1   4        0.70      -67.66     67.66 o 
  -8  -1   4      222.63      191.55     53.91 o 
  -7  -1   4       11.74       37.02     33.38 o 
  -6  -1   4      899.15      969.86     71.43 o 
  -5  -1   4      128.84      157.17     30.11 o 
  -4  -1   4     2704.23     2985.45    123.57 o 
  -3  -1   4     1941.84     1873.09     51.28 o 
  -2  -1   4     7205.20     8252.19     81.76 o 
  -1  -1   4     6058.43     7109.88     67.71 o 
   0  -1   4     7718.43     8840.23    126.34 o 
   1  -1   4    54608.43    58997.83    297.73 o 
   2  -1   4    34616.23    36209.07    420.02 o 
   3  -1   4     2810.51     2780.38     47.51 o 
   4  -1   4     5854.90     5558.40     93.36 o 
   5  -1   4      600.01      555.65     44.79 o 
   6  -1   4     1557.78     1599.79     78.84 o 
   7  -1   4      284.83      236.71     47.36 o 
   8  -1   4      140.95       88.65     33.47 o 
   9  -1   4       88.84      117.19     39.53 o 
  -9   0   4       35.29      -51.41     51.41 o 
  -8   0   4      206.61      194.73     81.14 o 
  -7   0   4      263.30      278.48     60.27 o 
  -6   0   4     1124.59     1076.22     93.34 o 
  -5   0   4      572.05      445.77     56.50 o 
  -4   0   4     6259.41     6059.92    179.22 o 
  -3   0   4      397.89      365.34     22.83 o 
  -2   0   4     6733.97     8062.13     89.13 o 
  -1   0   4     4306.66     4472.01     60.63 o 
   0   0   4     7700.82     8837.98     69.16 o 
   1   0   4     4155.75     4001.39     43.58 o 
   2   0   4    16617.23    17430.94     91.36 o 
   3   0   4        7.04       -0.56      5.69 o 
   4   0   4     4055.61     4135.58     76.99 o 
   5   0   4       23.78       35.66     26.16 o 
   6   0   4     2629.29     2411.87     92.99 o 
   7   0   4        2.71      -21.51     21.51 o 
   8   0   4      213.24      242.25     42.63 o 
   9   0   4        8.89       32.94     28.48 o 
  10   0   4       88.53       57.27     36.49 o 
  -9   1   4      135.95      192.46     87.85 o 
  -8   1   4       49.64      209.22     91.42 o 
  -7   1   4      702.90     1001.07    143.76 o 
  -6   1   4      598.91      506.60     92.84 o 
  -5   1   4     2836.48     3105.20    205.34 o 
  -4   1   4     3385.85     3775.23    204.04 o 
  -3   1   4     1698.91     1808.54     68.32 o 
  -2   1   4     2599.04     2547.69     55.44 o 
  -1   1   4     3868.14     5178.98     89.05 o 
   0   1   4     5593.21     6706.66     78.10 o 
   1   1   4    18221.67    19866.65    120.41 o 
   2   1   4     8730.21     8990.49     61.26 o 
   3   1   4      734.25      714.26     20.14 o 
   4   1   4     5627.06     6128.99    120.21 o 
   5   1   4     1895.78     1729.62     65.98 o 
   6   1   4     2183.66     1926.28    130.44 o 
   7   1   4      208.83      200.04     30.55 o 
   8   1   4      116.38       95.78     29.27 o 
   9   1   4       12.61       16.93     31.41 o 
  10   1   4       70.22       97.29     38.09 o 
  -9   2   4      158.42      405.30    115.67 o 
  -8   2   4       20.73      111.27     77.78 o 
  -7   2   4      647.90      806.63    128.32 o 
  -6   2   4        3.46      -55.41     55.41 o 
  -5   2   4     4152.67     4317.47    244.50 o 
  -4   2   4       52.38       24.83     28.05 o 
  -3   2   4     6850.76     6505.29    247.70 o 
  -2   2   4        3.78       28.37     12.59 o 
  -1   2   4    14897.35    17239.39    247.39 o 
   0   2   4      246.25      235.35     25.40 o 
   1   2   4    19487.95    23015.21    152.04 o 
   2   2   4     4851.19     5477.53     59.21 o 
   3   2   4     9742.85     9886.81     99.44 o 
   4   2   4     3387.93     3450.97     84.09 o 
   5   2   4     4846.25     4531.86    348.21 o 
   6   2   4      147.07      122.62     18.99 o 
   7   2   4      601.70      517.20     43.86 o 
   8   2   4        5.78      -32.41     32.41 o 
   9   2   4       55.58       74.70     34.30 o 
  10   2   4       18.11       34.54     32.03 o 
  -9   3   4       69.68      126.90     78.10 o 
  -8   3   4      153.08      116.51     67.55 o 
  -7   3   4      247.55      305.48     83.65 o 
  -6   3   4      899.96     1056.05    139.05 o 
  -5   3   4     1939.35     2269.86    182.41 o 
  -4   3   4     3043.02     3179.45    195.72 o 
  -3   3   4     2000.57     2294.47    150.80 o 
  -2   3   4     4516.60     4574.15    127.37 o 
  -1   3   4    12018.13    12854.86    200.67 o 
   0   3   4     4746.04     4909.61    115.87 o 
   1   3   4    15390.74    16709.00    139.60 o 
   2   3   4      476.75      630.09     31.44 o 
   3   3   4    11440.24    12090.28    166.14 o 
   4   3   4     2492.25     2346.57     80.19 o 
   5   3   4     4082.40     4251.61    254.91 o 
   6   3   4      437.86      329.36     66.38 o 
   7   3   4      419.79      365.92     71.77 o 
   8   3   4       25.04        9.25     29.95 o 
   9   3   4       75.66      137.39     41.01 o 
  10   3   4        0.14      -24.04     30.72 o 
  -9   4   4        1.79       15.53     47.00 o 
  -8   4   4      211.99      328.88     95.39 o 
  -7   4   4       16.59       59.49     47.60 o 
  -6   4   4     2688.60     2856.97    225.33 o 
  -5   4   4       16.87       82.89     56.88 o 
  -4   4   4     6641.35     7256.04    304.61 o 
  -3   4   4       21.48       -4.35     33.44 o 
  -2   4   4    10505.25    11593.88    215.64 o 
  -1   4   4      643.41      684.27     46.65 o 
   0   4   4    11290.89    12339.53    297.49 o 
   1   4   4     4937.18     6217.88    112.30 o 
   2   4   4     6188.85     6451.65     94.99 o 
   3   4   4      743.40      808.72     40.62 o 
   4   4   4    12674.08    13260.42    372.99 o 
   5   4   4      772.76      758.68     64.94 o 
   6   4   4     1386.31     1340.21     97.81 o 
   7   4   4       67.38       37.12     55.94 o 
   8   4   4      136.70      199.52     52.03 o 
   9   4   4       43.21       38.43     36.05 o 
  10   4   4       14.87       21.30     32.28 o 
  -8   5   4      125.23      162.69     76.00 o 
  -7   5   4       29.96       -8.50     51.00 o 
  -6   5   4     2249.22     2514.63    216.71 o 
  -5   5   4      419.33      502.99     98.17 o 
  -4   5   4     4844.46     4884.45    123.36 o 
  -3   5   4      337.35      302.50     38.06 o 
  -2   5   4    17751.19    19659.96    300.22 o 
  -1   5   4     1782.33     1616.34     73.23 o 
   0   5   4     9302.10     9323.97    190.21 o 
   1   5   4      317.23      310.42     26.40 o 
   2   5   4     4678.62     4903.06     96.71 o 
   3   5   4     1013.76     1180.84    115.80 o 
   4   5   4     5442.72     5953.49    248.14 o 
   5   5   4       57.57      101.58     54.27 o 
   6   5   4     1245.44     1124.62    133.39 o 
   7   5   4       28.58       89.11     59.65 o 
   8   5   4      155.20      211.96     54.87 o 
   9   5   4        0.29      -77.96     78.93 o 
  10   5   4       22.11       91.54     49.70 o 
  -8   6   4       21.39       14.88     34.14 o 
  -7   6   4      221.59      259.75     50.81 o 
  -6   6   4      517.09      452.42     62.88 o 
  -5   6   4     1498.23     1278.94    103.78 o 
  -4   6   4     1608.03     1539.91     66.90 o 
  -3   6   4     1154.48     1171.71     49.56 o 
  -2   6   4     9927.67    11970.08    314.24 o 
  -1   6   4    14304.34    15086.94    809.79 o 
   0   6   4     4597.35     5488.59    200.51 o 
   1   6   4     5290.25     5303.02    161.49 o 
   2   6   4     1281.23     1360.52     55.24 o 
   3   6   4     5214.57     4397.57    280.88 o 
   4   6   4     2279.84     1646.40    148.60 o 
   5   6   4     1005.37     1062.25    122.67 o 
   6   6   4      844.00      756.91    113.67 o 
   7   6   4      295.75      325.54     90.39 o 
   8   6   4       62.35      131.18     65.34 o 
   9   6   4       32.69       53.01     69.25 o 
  -8   7   4       11.43       35.06     65.75 o 
  -7   7   4      368.78      398.31     63.44 o 
  -6   7   4       38.42       12.66     26.12 o 
  -5   7   4      778.54      806.74     65.16 o 
  -4   7   4       67.12       64.72     15.96 o 
  -3   7   4     2714.90     2654.09    153.69 o 
  -2   7   4      471.62      476.99     66.83 o 
  -1   7   4    14768.58    15356.24    916.92 o 
   0   7   4      301.71      284.70     35.98 o 
   1   7   4    12468.20    12163.97    522.54 o 
   2   7   4      156.69      152.99     21.44 o 
   3   7   4     4990.26     4861.57    444.48 o 
   4   7   4      131.15       72.53     40.30 o 
   5   7   4     1645.73     1847.46    162.92 o 
   6   7   4      235.47      235.79     67.41 o 
   7   7   4      562.97      602.16    116.91 o 
   8   7   4        0.96      117.13     75.25 o 
   9   7   4       79.64      120.46     81.04 o 
  -8   8   4       88.78      154.01     74.55 o 
  -7   8   4      171.99      197.42     51.34 o 
  -6   8   4      698.05      658.00     74.78 o 
  -5   8   4      229.80      149.65     36.50 o 
  -4   8   4     1741.20     1549.03     98.00 o 
  -3   8   4     1037.21      927.29     72.86 o 
  -2   8   4     2587.68     2477.03    149.35 o 
  -1   8   4      834.08      812.43     58.97 o 
   0   8   4     7449.29     7601.69    277.99 o 
   1   8   4     1673.42     1695.59     97.61 o 
   2   8   4     1351.31     1304.15     60.77 o 
   3   8   4     2485.15     2087.19    216.76 o 
   4   8   4      321.79      271.63     62.49 o 
   5   8   4     1613.34     1167.66    175.10 o 
   6   8   4        9.90      -18.52     36.74 o 
   7   8   4      549.72      573.38    114.00 o 
   8   8   4       31.83       35.94     53.77 o 
   9   8   4       60.06      277.36    100.78 o 
  -8   9   4      114.33      170.42     84.75 o 
  -7   9   4        2.48      135.62     78.91 o 
  -6   9   4     1103.16     1174.30     99.14 o 
  -5   9   4        2.83      -11.05     23.61 o 
  -4   9   4     1963.52     2210.07    120.20 o 
  -3   9   4       86.23       77.50     30.84 o 
  -2   9   4     4734.92     4626.83    212.42 o 
  -1   9   4      398.82      407.50     65.52 o 
   0   9   4     3653.46     4509.36    224.61 o 
   1   9   4     1024.71      988.18    112.35 o 
   2   9   4     3124.43     3131.08    168.30 o 
   3   9   4     1200.07     1053.48     75.58 o 
   4   9   4      897.36      950.53     58.85 o 
   5   9   4      257.01      264.41     30.37 o 
   6   9   4       16.13        9.39     20.03 o 
   7   9   4      138.53      112.25     66.44 o 
   8   9   4       86.09      112.74     82.33 o 
   9   9   4       12.70      106.76     74.17 o 
  -7  10   4      138.37      105.17     61.90 o 
  -6  10   4      538.27      534.82     71.77 o 
  -5  10   4      283.03      266.31     49.78 o 
  -4  10   4     1434.11     1208.61     92.63 o 
  -3  10   4     2496.12     2578.36    165.75 o 
  -2  10   4     3059.17     2928.46    175.71 o 
  -1  10   4     1751.71     1643.87    136.97 o 
   0  10   4     4172.56     4780.98    243.54 o 
   1  10   4     2385.20     1998.32    128.60 o 
   2  10   4     4740.70     5069.89    228.48 o 
   3  10   4      426.99      346.39     45.27 o 
   4  10   4     1323.25     1334.59     76.00 o 
   5  10   4      331.84      425.53     90.71 o 
   6  10   4       54.06       46.50     41.34 o 
   7  10   4        8.61       32.66     42.54 o 
   8  10   4       93.24      145.67     71.45 o 
   9  10   4        0.90      120.17     75.35 o 
  -7  11   4      254.00      297.08    106.30 o 
  -6  11   4       40.52       64.66     65.84 o 
  -5  11   4     1033.91     1150.67     95.83 o 
  -4  11   4       72.86       94.90     59.32 o 
  -3  11   4     3959.27     4009.25    214.73 o 
  -2  11   4      515.15      565.81     83.76 o 
  -1  11   4     2967.46     3197.47    197.56 o 
   0  11   4      488.53      555.15     69.91 o 
   1  11   4     2170.87     1916.22     60.89 o 
   2  11   4     1117.81      921.36    103.85 o 
   3  11   4     1413.97     1460.43    118.96 o 
   4  11   4      509.21      471.38     53.28 o 
   5  11   4      775.99      957.44    133.90 o 
   6  11   4       58.23      -45.34     45.34 o 
   7  11   4      129.55      213.03     82.91 o 
   8  11   4       44.08       47.43     50.18 o 
   9  11   4       17.06       56.79     64.93 o 
  -7  12   4      194.11      245.32    106.05 o 
  -6  12   4       63.78       58.01     77.90 o 
  -5  12   4     1016.24     1008.09     92.47 o 
  -4  12   4        5.64      -33.19     34.57 o 
  -3  12   4     1855.20     1590.87    140.03 o 
  -2  12   4        7.04       32.17     37.19 o 
  -1  12   4     2280.27     2449.31    138.41 o 
   0  12   4      262.20      206.34     42.89 o 
   1  12   4     3121.04     2699.62     89.79 o 
   2  12   4      509.29      494.13     82.81 o 
   3  12   4     2053.28     1954.40    217.21 o 
   4  12   4       16.00       -9.68     13.20 o 
   5  12   4      581.57      579.88    110.69 o 
   6  12   4       29.33       -1.79     38.41 o 
   7  12   4      199.84      225.60     86.99 o 
   8  12   4        6.36        2.70     47.83 o 
   9  12   4       25.38      138.23     81.40 o 
  -6  13   4      278.70      459.76     87.84 o 
  -5  13   4      228.35      230.39     81.22 o 
  -4  13   4      483.59      537.99     68.79 o 
  -3  13   4      437.29      486.13     82.58 o 
  -2  13   4      333.74      474.69     68.02 o 
  -1  13   4     1379.06     1292.24    106.08 o 
   0  13   4     1234.93     1331.02    161.15 o 
   1  13   4     1012.32      954.30     48.36 o 
   2  13   4      931.66      968.26    117.58 o 
   3  13   4      840.44      792.94     75.83 o 
   4  13   4      164.90      160.63     50.42 o 
   5  13   4      103.42       99.65     54.52 o 
   6  13   4        7.83       95.24     60.06 o 
   7  13   4       73.62       90.71     62.17 o 
   8  13   4        2.67       36.62     70.42 o 
  -6  14   4      310.02      366.27     85.64 o 
  -5  14   4        7.51       28.80     72.59 o 
  -4  14   4      564.31      656.88     79.30 o 
  -3  14   4       21.73      -31.58     31.58 o 
  -2  14   4     1478.16     1434.81    114.30 o 
  -1  14   4       25.00       19.60     29.32 o 
   0  14   4     1434.91     1741.37    181.04 o 
   1  14   4      210.61      133.46     18.62 o 
   2  14   4     1653.31     1526.08    153.34 o 
   3  14   4       47.54       64.25     34.25 o 
   4  14   4      686.35      669.73     70.57 o 
   5  14   4        0.86       46.80     50.06 o 
   6  14   4       88.87      119.67     70.14 o 
   7  14   4        5.35       52.00     56.04 o 
   8  14   4       16.30      103.90     71.79 o 
  -6  15   4      116.51      154.86     60.21 o 
  -5  15   4      245.30      245.87     68.85 o 
  -4  15   4      179.03      130.56     93.68 o 
  -3  15   4      444.49      490.52     78.43 o 
  -2  15   4     1019.80     1113.68    106.25 o 
  -1  15   4      944.26     1051.85    159.19 o 
   0  15   4      492.94      575.21    112.88 o 
   1  15   4       21.57       14.59     42.20 o 
   2  15   4      602.18      506.42     96.85 o 
   3  15   4       36.69       88.59     38.40 o 
   4  15   4      512.93      533.50    100.44 o 
   5  15   4       28.51      115.23     66.81 o 
   6  15   4      117.39      166.54     74.07 o 
   7  15   4        8.31       97.85     70.66 o 
   8  15   4       20.14       59.90     66.11 o 
  -5  16   4      298.33      311.48     84.80 o 
  -4  16   4        6.55       10.20     64.91 o 
  -3  16   4      537.57      680.00     86.89 o 
  -2  16   4      277.18      255.55     58.39 o 
  -1  16   4      933.80     1099.81    166.55 o 
   0  16   4       21.09       -9.95     50.17 o 
   1  16   4      141.35      148.15     66.16 o 
   2  16   4      173.38      136.55     58.92 o 
   3  16   4      268.08      294.95     56.25 o 
   4  16   4      105.08       51.12     30.54 o 
   5  16   4       90.17      135.74     68.66 o 
   6  16   4       40.35        0.33     45.77 o 
   7  16   4       23.14      125.18     81.88 o 
  -5  17   4      125.31       64.37     49.90 o 
  -4  17   4       61.52       47.24     63.07 o 
  -3  17   4      400.01      275.20    115.18 o 
  -2  17   4       30.97      112.53     75.40 o 
  -1  17   4      503.39      787.08    149.25 o 
   0  17   4      125.39      242.59     90.12 o 
   1  17   4      236.71      263.07     81.88 o 
   2  17   4        1.85       17.28     38.35 o 
   3  17   4      174.75      195.46     50.56 o 
   4  17   4        3.64      -26.63     26.63 o 
   5  17   4       68.08       32.47     49.47 o 
   6  17   4        0.43      139.59     85.60 o 
   7  17   4       23.07      103.15     78.93 o 
  -4  18   4      133.39      317.57    123.85 o 
  -3  18   4       87.47       55.06     72.68 o 
  -2  18   4      260.26      422.18    124.35 o 
  -1  18   4      115.33      126.49     73.05 o 
   0  18   4      247.99      412.62    115.52 o 
   1  18   4      114.30       79.78     51.60 o 
   2  18   4      167.44      322.48     92.36 o 
   3  18   4       45.12       52.81     36.08 o 
   4  18   4       65.05      125.38     47.52 o 
   5  18   4       25.62      -33.73     56.17 o 
   6  18   4       10.45       99.12     67.57 o 
  -3  19   4        0.41      -14.81     67.20 o 
  -2  19   4      244.97      245.18    104.46 o 
  -1  19   4        2.58       46.47     62.38 o 
   0  19   4      264.44      356.54    105.09 o 
   1  19   4        4.39       34.85     56.52 o 
   2  19   4      273.58      374.38     99.98 o 
   3  19   4        0.46       20.15     57.44 o 
   4  19   4       85.51      130.47     92.54 o 
   5  19   4        2.12       -7.87     46.78 o 
   6  19   4       17.30      -50.05     59.03 o 
  -2  20   4       77.21      -11.41     53.77 o 
  -1  20   4       80.34      191.24     81.50 o 
   0  20   4       89.26       56.55     67.85 o 
   1  20   4       57.20      133.83     76.34 o 
   2  20   4      109.62      159.73     80.20 o 
   3  20   4       20.63       35.56     68.88 o 
   4  20   4       54.53       53.22     74.16 o 
   5  20   4        2.00       -4.39     50.42 o 
  -1  21   4       88.94       20.34     53.29 o 
   0  21   4        7.35       36.19     57.86 o 
   1  21   4       97.99      205.01     90.99 o 
   2  21   4        5.61       88.58     64.64 o 
   3  21   4       25.32      111.81     53.32 o 
   4  21   4        8.34       19.80     55.30 o 
   0  22   4        8.09       83.77     83.76 o 
   1  22   4       68.25      203.52     95.17 o 
   2  22   4        8.56       14.32     54.85 o 
   3  22   4       15.94        3.93     32.93 o 
  -3 -21   5       19.49      -38.11     54.16 o 
  -2 -21   5        0.38      -19.05     33.36 o 
  -1 -21   5       44.34       24.53     58.20 o 
   0 -21   5        0.63       15.38     37.36 o 
   1 -21   5       45.75       57.07     38.77 o 
  -4 -20   5        7.96      -35.29     38.23 o 
  -3 -20   5       14.64      -57.24     61.37 o 
  -2 -20   5       10.26      -37.32     61.73 o 
  -1 -20   5       65.98       64.34     97.67 o 
   0 -20   5       30.63       51.88     45.36 o 
   1 -20   5       41.64       49.07     33.12 o 
   2 -20   5        0.72      -20.66     54.02 o 
   3 -20   5      137.04      270.57    105.42 o 
  -5 -19   5        4.88       52.10     42.17 o 
  -4 -19   5       47.62       67.89     39.86 o 
  -3 -19   5        4.19       29.74     47.06 o 
  -2 -19   5      123.88      113.57     44.06 o 
  -1 -19   5       48.92      120.86     71.00 o 
   0 -19   5      182.86      123.28     42.81 o 
   1 -19   5        6.77      -19.92     35.42 o 
   2 -19   5       44.04       39.82     36.13 o 
   3 -19   5      101.18      207.99     92.25 o 
   4 -19   5      106.53      -21.16     57.89 o 
  -5 -18   5        1.99       22.86     38.20 o 
  -4 -18   5       52.44        2.19     31.87 o 
  -3 -18   5       11.72      -60.31     60.31 o 
  -2 -18   5      170.13      179.68     52.02 o 
  -1 -18   5       16.76       61.13     85.32 o 
   0 -18   5      189.66      132.27     39.80 o 
   1 -18   5       88.78      104.50     41.36 o 
   2 -18   5      120.34      102.59     78.30 o 
   3 -18   5        0.32       23.93     62.18 o 
   4 -18   5      150.56      241.26    101.58 o 
  -6 -17   5        1.48      -62.35     62.35 o 
  -5 -17   5       40.52       67.73     39.24 o 
  -4 -17   5       34.31       17.38     31.29 o 
  -3 -17   5       59.04      -38.35     44.40 o 
  -2 -17   5      114.31      182.10     49.80 o 
  -1 -17   5      224.51      279.30     56.41 o 
   0 -17   5      227.28      247.93     52.69 o 
   1 -17   5      243.77      189.07     50.07 o 
   2 -17   5      148.50      191.11     74.63 o 
   3 -17   5      157.24      233.54     90.20 o 
   4 -17   5       87.76      198.39     94.52 o 
   5 -17   5       50.82       28.58     49.97 o 
  -6 -16   5        2.87      -27.46     35.09 o 
  -5 -16   5      120.00      125.02     55.51 o 
  -4 -16   5        6.06       16.78     25.24 o 
  -3 -16   5      238.91      335.37     87.63 o 
  -2 -16   5       17.89       29.27     32.27 o 
  -1 -16   5      834.21      891.28     88.12 o 
   0 -16   5        4.83      -35.09     35.09 o 
   1 -16   5      416.48      403.30     64.11 o 
   2 -16   5        9.39       20.39     41.43 o 
   3 -16   5      543.28      438.12    115.23 o 
   4 -16   5        8.31      -18.40     48.05 o 
   5 -16   5      224.49      206.49     87.57 o 
   6 -16   5        8.17      -49.88     49.88 o 
  -7 -15   5       19.84       -9.94     41.82 o 
  -6 -15   5       53.24       39.83     48.87 o 
  -5 -15   5      100.37      185.81     50.13 o 
  -4 -15   5      110.06       92.98     36.81 o 
  -3 -15   5      251.82      368.59     86.30 o 
  -2 -15   5      204.60      182.81     63.45 o 
  -1 -15   5      588.30      666.57     74.36 o 
   0 -15   5       95.37       92.67     59.04 o 
   1 -15   5      637.99      578.71     75.07 o 
   2 -15   5      131.19       78.02     49.30 o 
   3 -15   5      525.15      392.11    110.69 o 
   4 -15   5       72.77       96.76     70.41 o 
   5 -15   5      323.80      420.43    116.61 o 
   6 -15   5        7.82      -24.53     42.60 o 
  -7 -14   5        1.92       42.17     58.76 o 
  -6 -14   5      140.59      140.34     45.57 o 
  -5 -14   5        3.60       29.85     30.89 o 
  -4 -14   5      132.06      131.91     39.42 o 
  -3 -14   5       23.71        3.55     26.53 o 
  -2 -14   5      528.18      623.51    102.71 o 
  -1 -14   5       97.22       85.63     30.66 o 
   0 -14   5     1039.35      940.66     86.66 o 
   1 -14   5      342.42      325.38     54.78 o 
   2 -14   5     1030.59     1003.75    146.44 o 
   3 -14   5      181.98      122.56     48.96 o 
   4 -14   5      491.30      468.60    117.57 o 
   5 -14   5      270.12      381.45    110.48 o 
   6 -14   5       90.87       71.75     41.92 o 
   7 -14   5       46.48       25.15     34.16 o 
  -7 -13   5       14.44       31.96     46.14 o 
  -6 -13   5       91.90      128.34     40.28 o 
  -5 -13   5       64.21       27.90     24.84 o 
  -4 -13   5       46.55       62.55     47.59 o 
  -3 -13   5      123.77      118.72     40.31 o 
  -2 -13   5      799.83      764.25     55.79 o 
  -1 -13   5      273.66      219.73     40.69 o 
   0 -13   5     1403.61     1521.06    105.62 o 
   1 -13   5      131.80       93.14     34.67 o 
   2 -13   5     1881.30     1429.35    237.71 o 
   3 -13   5       82.43       33.62     47.12 o 
   4 -13   5      711.37      809.40    136.64 o 
   5 -13   5        4.21       18.70     46.15 o 
   6 -13   5      235.06      250.65     63.01 o 
   7 -13   5        0.16       56.46     45.22 o 
  -8 -12   5        0.16        0.87     41.64 o 
  -7 -12   5       64.08       50.16     57.16 o 
  -6 -12   5       12.46       91.23     36.76 o 
  -5 -12   5      317.00      265.53    107.59 o 
  -4 -12   5        9.28       16.91     23.30 o 
  -3 -12   5      740.09      536.17     97.72 o 
  -2 -12   5      436.43      355.76     35.98 o 
  -1 -12   5     1963.75     1699.87     74.09 o 
   0 -12   5      748.78      705.25     69.13 o 
   1 -12   5     1356.14     1237.91     82.63 o 
   2 -12   5     1085.53      860.21    111.50 o 
   3 -12   5      359.42      327.84     86.29 o 
   4 -12   5      423.97      530.55    108.82 o 
   5 -12   5      173.58      176.42     41.93 o 
   6 -12   5      198.74      246.36     65.33 o 
   7 -12   5       70.34      135.46     47.73 o 
  -8 -11   5       10.23       14.03     45.96 o 
  -7 -11   5       98.17      248.24     83.50 o 
  -6 -11   5        6.48       69.71     58.24 o 
  -5 -11   5      571.29      607.23     70.68 o 
  -4 -11   5       34.02       -3.25     14.69 o 
  -3 -11   5     1470.37     1092.87    223.71 o 
  -2 -11   5        5.72      -12.69     12.69 o 
  -1 -11   5     2655.94     2322.64    114.20 o 
   0 -11   5       22.07        8.89     15.01 o 
   1 -11   5     2371.02     2140.86    179.78 o 
   2 -11   5        1.65      -15.94     15.94 o 
   3 -11   5     2198.29     2156.76    192.68 o 
   4 -11   5       10.46      -34.65     52.32 o 
   5 -11   5      862.67      900.12     72.82 o 
   6 -11   5        5.45       21.25     24.56 o 
   7 -11   5      206.82      184.96     55.97 o 
   8 -11   5        2.94       88.77     86.73 o 
  -8 -10   5       39.36       68.71     58.07 o 
  -7 -10   5       33.72       77.49     37.93 o 
  -6 -10   5       66.17       86.79     47.52 o 
  -5 -10   5      467.08      413.83     73.07 o 
  -4 -10   5      604.66      368.13    107.89 o 
  -3 -10   5      907.60     1011.44     78.59 o 
  -2 -10   5     1271.81      919.23    140.96 o 
  -1 -10   5     1604.47     1397.22     83.00 o 
   0 -10   5      343.58      284.04     30.29 o 
   1 -10   5     2154.82     2005.12    163.44 o 
   2 -10   5     1538.00     1177.34    197.93 o 
   3 -10   5     3128.19     3090.10    171.30 o 
   4 -10   5      804.25      811.96     89.49 o 
   5 -10   5      732.18      693.98     54.02 o 
   6 -10   5      176.94      156.56     35.80 o 
   7 -10   5      224.89      304.71     53.23 o 
   8 -10   5       49.77       58.49     34.25 o 
  -8  -9   5       62.04      -44.14     59.66 o 
  -7  -9   5        3.72      -41.70     41.70 o 
  -6  -9   5      204.61      256.27     49.64 o 
  -5  -9   5       68.72       92.48     20.01 o 
  -4  -9   5      980.70      643.93     84.01 o 
  -3  -9   5        1.84       -7.37     20.13 o 
  -2  -9   5     4149.23     3326.92    453.91 o 
  -1  -9   5      291.06      366.06     40.42 o 
   0  -9   5     1655.28     1620.68     93.37 o 
   1  -9   5      564.57      384.48     71.43 o 
   2  -9   5     5743.19     4469.70    811.74 o 
   3  -9   5      763.76      761.49     95.28 o 
   4  -9   5     2794.88     3078.13    229.61 o 
   5  -9   5      191.22      115.97     27.89 o 
   6  -9   5      803.65      812.61     61.80 o 
   7  -9   5      161.92      149.81     55.70 o 
   8  -9   5      178.35      258.76     65.07 o 
  -8  -8   5       46.31       99.52     69.72 o 
  -7  -8   5      122.03      141.33     59.54 o 
  -6  -8   5      239.33      281.22     35.25 o 
  -5  -8   5      204.73      194.63     27.20 o 
  -4  -8   5     1002.88      880.74    169.83 o 
  -3  -8   5     1253.63     1335.49     81.10 o 
  -2  -8   5     5805.10     6307.13    172.73 o 
  -1  -8   5      250.49      318.37     37.46 o 
   0  -8   5     2222.19     1730.45     92.71 o 
   1  -8   5     1681.99     1607.37     87.48 o 
   2  -8   5     5940.00     5440.68    512.95 o 
   3  -8   5      279.07      324.71     50.20 o 
   4  -8   5     3016.39     3324.23    288.40 o 
   5  -8   5       47.02        2.04     19.30 o 
   6  -8   5     1044.80     1203.80     72.58 o 
   7  -8   5        2.06       19.66     28.95 o 
   8  -8   5      247.49      401.32     62.38 o 
  -9  -7   5       28.86       51.54     53.71 o 
  -8  -7   5        3.18      -25.84     53.53 o 
  -7  -7   5      181.11      148.46     65.87 o 
  -6  -7   5       81.72       68.94     31.73 o 
  -5  -7   5      941.59      867.41     52.86 o 
  -4  -7   5       44.12       50.04     15.74 o 
  -3  -7   5     4786.21     4956.60    150.91 o 
  -2  -7   5     1068.04     1022.83     65.85 o 
  -1  -7   5     3686.57     3567.49    131.44 o 
   0  -7   5      102.19       16.31     18.99 o 
   1  -7   5     6048.44     6354.04    177.93 o 
   2  -7   5      480.34      428.02     48.07 o 
   3  -7   5     2209.29     1980.33    110.91 o 
   4  -7   5      891.82      902.50     63.57 o 
   5  -7   5      917.52      919.96     57.17 o 
   6  -7   5      410.68      403.74     43.59 o 
   7  -7   5      353.05      460.78     75.73 o 
   8  -7   5      127.60      215.16     47.52 o 
   9  -7   5       30.54       55.45     41.34 o 
  -9  -6   5       29.41      136.45     80.69 o 
  -8  -6   5       56.28      -17.66     33.47 o 
  -7  -6   5       99.34       67.50     25.77 o 
  -6  -6   5       34.36       40.56     22.72 o 
  -5  -6   5      861.09      826.59     52.39 o 
  -4  -6   5      186.74      202.49     24.93 o 
  -3  -6   5     7176.50     7336.85    179.89 o 
  -2  -6   5      372.64      454.23     42.62 o 
  -1  -6   5     9413.32    10414.73    194.69 o 
   0  -6   5       51.68       96.60     15.57 o 
   1  -6   5     9062.45     9288.10    376.94 o 
   2  -6   5      892.96      878.09     73.58 o 
   3  -6   5     3492.12     3194.82    182.07 o 
   4  -6   5        1.21       -1.74     15.19 o 
   5  -6   5     1936.93     1959.38     80.42 o 
   6  -6   5        5.62       -3.15     20.62 o 
   7  -6   5      901.05     1063.68     83.24 o 
   8  -6   5        0.34       40.31     54.06 o 
   9  -6   5       97.23       87.43     79.81 o 
  -9  -5   5        9.28       47.06     38.56 o 
  -8  -5   5      214.47      155.72     49.59 o 
  -7  -5   5       17.29       14.23     34.21 o 
  -6  -5   5      177.57      165.11     29.97 o 
  -5  -5   5      318.79      282.44     29.82 o 
  -4  -5   5     1661.73     1613.03     74.62 o 
  -3  -5   5     3194.13     3037.42    112.18 o 
  -2  -5   5     7281.09     7642.53    131.99 o 
  -1  -5   5     3016.88     3390.25     74.69 o 
   0  -5   5     7943.97     7471.02    119.11 o 
   1  -5   5    10016.52    10675.73    223.62 o 
   2  -5   5     4465.64     4276.50    164.25 o 
   3  -5   5     3069.01     2943.67    120.30 o 
   4  -5   5     1311.09     1413.15     61.03 o 
   5  -5   5      982.06      976.69     42.00 o 
   6  -5   5      752.54      717.77     45.36 o 
   7  -5   5      639.36      664.52     88.54 o 
   8  -5   5      125.86      149.53     39.30 o 
   9  -5   5       93.90      220.65     81.01 o 
  -9  -4   5        2.67       62.45     51.04 o 
  -8  -4   5      223.94      292.52     68.11 o 
  -7  -4   5       25.72       42.83     32.51 o 
  -6  -4   5      403.24      358.74     56.81 o 
  -5  -4   5      114.14      109.64     31.33 o 
  -4  -4   5     4152.63     4517.31    124.01 o 
  -3  -4   5       80.04       91.39     18.04 o 
  -2  -4   5    10482.50    11423.63    126.10 o 
  -1  -4   5      582.80      548.71     27.30 o 
   0  -4   5     6201.72     7943.02    140.58 o 
   1  -4   5      629.68      627.20     47.65 o 
   2  -4   5     4110.71     4241.16    331.93 o 
   3  -4   5      148.78      134.15     18.73 o 
   4  -4   5     4391.66     4460.10    108.97 o 
   5  -4   5        7.21      -14.39     14.39 o 
   6  -4   5     2001.95     2031.83     90.75 o 
   7  -4   5      123.63       61.99     38.67 o 
   8  -4   5      361.77      420.71     54.82 o 
   9  -4   5       24.64       -6.20     45.32 o 
  -9  -3   5       35.73       24.57     36.52 o 
  -8  -3   5       84.31       70.25     44.15 o 
  -7  -3   5      214.55      181.37     49.20 o 
  -6  -3   5      386.97      379.21     57.52 o 
  -5  -3   5      712.44      737.26     71.32 o 
  -4  -3   5     4230.93     4126.65    149.78 o 
  -3  -3   5     2399.16     2346.42     67.75 o 
  -2  -3   5     7835.00     7719.30     78.30 o 
  -1  -3   5     3646.67     4425.68     58.59 o 
   0  -3   5    17468.15    20082.74    404.70 o 
   1  -3   5    27669.28    27490.76    417.07 o 
   2  -3   5     4028.58     3093.31     71.33 o 
   3  -3   5     3696.83     3310.22     60.62 o 
   4  -3   5     8025.53     7889.08    121.15 o 
   5  -3   5     1042.01     1034.76     49.29 o 
   6  -3   5     1594.66     1555.47     71.98 o 
   7  -3   5       38.79       32.25     55.06 o 
   8  -3   5      336.65      341.20     48.04 o 
   9  -3   5        3.14       28.52     35.04 o 
  -9  -2   5       65.33      101.52     66.79 o 
  -8  -2   5        0.04      -36.50     38.63 o 
  -7  -2   5      456.27      617.01     82.21 o 
  -6  -2   5       20.93        8.85     29.61 o 
  -5  -2   5     1569.85     1420.84     97.14 o 
  -4  -2   5      144.09      118.09     23.19 o 
  -3  -2   5     5206.80     5547.97    109.66 o 
  -2  -2   5      742.02      724.15     23.72 o 
  -1  -2   5    14515.21    15074.82    110.89 o 
   0  -2   5     7288.55     7046.23     83.53 o 
   1  -2   5   133245.27   152626.06   1342.40 o 
   2  -2   5      422.88      615.09     22.11 o 
   3  -2   5     5966.92     6511.08     80.34 o 
   4  -2   5      784.55      719.73     33.43 o 
   5  -2   5     3869.72     3840.11     99.41 o 
   6  -2   5      301.37      306.37     33.31 o 
   7  -2   5      445.67      417.60     42.61 o 
   8  -2   5      155.57      186.61     48.40 o 
   9  -2   5       60.74       24.20     34.53 o 
  -9  -1   5       53.49      154.09     82.59 o 
  -8  -1   5       60.54       55.76     55.47 o 
  -7  -1   5      436.70      515.23     76.84 o 
  -6  -1   5      308.33      259.59     49.49 o 
  -5  -1   5     1156.19     1186.88     88.69 o 
  -4  -1   5     1291.38     1196.70     79.80 o 
  -3  -1   5     3920.68     4218.09     87.83 o 
  -2  -1   5      970.68     1038.84     28.93 o 
  -1  -1   5    15729.80    17640.68    180.24 o 
   0  -1   5      582.57      621.09     19.13 o 
   1  -1   5   119652.98   133219.39    735.80 o 
   2  -1   5      290.58      249.21     12.21 o 
   3  -1   5     7649.09     7092.74    114.93 o 
   4  -1   5       36.01        8.30      9.43 o 
   5  -1   5     5783.51     5764.71    146.95 o 
   6  -1   5        2.46      -15.89     17.75 o 
   7  -1   5      696.86      646.98     48.58 o 
   8  -1   5       10.97      -24.65     24.65 o 
   9  -1   5      100.70       97.25     35.73 o 
  -9   0   5       11.50      -17.65     49.66 o 
  -8   0   5      204.64      215.38     80.57 o 
  -7   0   5       56.17      125.51     74.74 o 
  -6   0   5     1173.26     1146.85    101.22 o 
  -5   0   5      317.35      336.80     51.74 o 
  -4   0   5     4857.46     4477.60    156.35 o 
  -3   0   5     1201.66     1169.05     47.27 o 
  -2   0   5     8225.25     8483.86    118.24 o 
  -1   0   5     9359.64    10032.31     99.73 o 
   0   0   5     5652.63     6548.19     63.63 o 
   1   0   5    10200.86    11168.05     79.31 o 
   2   0   5     6268.34     6269.34     53.18 o 
   3   0   5     1129.78     1253.33     25.20 o 
   4   0   5     4013.99     4339.02     70.93 o 
   5   0   5     2389.00     2643.20     75.64 o 
   6   0   5      495.21      518.88     68.33 o 
   7   0   5      460.73      407.44     41.28 o 
   8   0   5       45.73       17.76     26.50 o 
   9   0   5       77.14       57.33     33.29 o 
  10   0   5       15.75       57.83     46.02 o 
  -9   1   5        6.29       29.45     69.93 o 
  -8   1   5      249.58      358.15    101.35 o 
  -7   1   5       49.35      139.27     69.40 o 
  -6   1   5     1513.51     1359.01    151.60 o 
  -5   1   5      190.75      136.40     42.76 o 
  -4   1   5     6422.49     6737.74    281.16 o 
  -3   1   5      103.75       63.02     19.27 o 
  -2   1   5     7729.57     8522.87    121.29 o 
  -1   1   5      278.47      353.04     24.15 o 
   0   1   5    20758.31    24789.53    154.24 o 
   1   1   5      179.36      182.92     11.29 o 
   2   1   5     2594.59     2998.19     42.61 o 
   3   1   5       19.81       11.87      6.34 o 
   4   1   5     4734.19     4324.39    108.86 o 
   5   1   5       28.88       35.08     14.36 o 
   6   1   5      930.27      785.75     68.00 o 
   7   1   5       67.61       58.06     37.55 o 
   8   1   5       85.91       78.17     35.95 o 
   9   1   5       21.66       -9.74     30.71 o 
  10   1   5       55.82       68.35     36.13 o 
  -9   2   5       64.84       68.38     66.55 o 
  -8   2   5       72.12      104.01     63.94 o 
  -7   2   5      425.94      508.02    106.74 o 
  -6   2   5      621.00      670.49    110.08 o 
  -5   2   5     2358.41     2444.11    187.12 o 
  -4   2   5     3673.36     4161.90    219.67 o 
  -3   2   5     4030.90     3984.37    196.06 o 
  -2   2   5     6004.58     6083.55    119.94 o 
  -1   2   5     5011.74     4833.24    118.57 o 
   0   2   5    12115.51    13687.32    167.97 o 
   1   2   5     3641.87     4330.53     60.95 o 
   2   2   5     4479.19     4933.59     56.66 o 
   3   2   5     2666.40     2201.89     47.78 o 
   4   2   5     3041.30     3220.12     79.72 o 
   5   2   5     1294.46     1128.96    104.32 o 
   6   2   5      968.16      983.87     46.85 o 
   7   2   5      142.96       81.11     18.02 o 
   8   2   5       84.43       35.18     29.00 o 
   9   2   5        2.20       -5.31     46.54 o 
  10   2   5       52.69       45.40     42.70 o 
  -8   3   5       14.06       75.06     63.95 o 
  -7   3   5      411.93      397.31    101.58 o 
  -6   3   5       54.15        5.21     42.51 o 
  -5   3   5     4003.79     4068.95    245.39 o 
  -4   3   5       62.86      126.39     47.24 o 
  -3   3   5     8083.88     8359.58    291.56 o 
  -2   3   5       56.35       64.16     17.44 o 
  -1   3   5    10749.61    12359.48    290.83 o 
   0   3   5     2888.70     3084.67     98.43 o 
   1   3   5     7769.11     8423.46    171.44 o 
   2   3   5     1723.22     1698.07     39.26 o 
   3   3   5     6987.31     8341.18    111.74 o 
   4   3   5     1606.23     1586.66     57.10 o 
   5   3   5     3977.16     3875.02    140.16 o 
   6   3   5      447.15      423.42     96.65 o 
   7   3   5      608.77      635.15     73.20 o 
   8   3   5       17.55       36.10     29.73 o 
   9   3   5       51.26        9.03     37.04 o 
  10   3   5       14.66       14.65     30.93 o 
  -8   4   5      169.65      177.16     82.19 o 
  -7   4   5      128.72      117.46     62.92 o 
  -6   4   5      209.14      156.25     62.36 o 
  -5   4   5     2058.01     2246.99    186.69 o 
  -4   4   5     2273.17     2285.78    175.21 o 
  -3   4   5     3636.93     4439.45    147.65 o 
  -2   4   5     2595.89     2723.03    105.18 o 
  -1   4   5     8025.85     9205.31    186.07 o 
   0   4   5     2764.10     2782.59     97.45 o 
   1   4   5    11321.02    12015.56    213.68 o 
   2   4   5     1340.72     1192.65     47.54 o 
   3   4   5     6232.08     6298.82    305.18 o 
   4   4   5     2578.15     2502.29     94.83 o 
   5   4   5     3331.94     3299.79    203.88 o 
   6   4   5       36.42       51.54     27.25 o 
   7   4   5      533.82      532.05     68.14 o 
   8   4   5        8.18       30.69     28.45 o 
   9   4   5      112.40      111.94     43.53 o 
  10   4   5        0.55      -39.73     39.73 o 
  -8   5   5      273.63      473.99    116.32 o 
  -7   5   5        5.64        7.79     42.33 o 
  -6   5   5      508.26      703.50    118.23 o 
  -5   5   5      205.06       79.59     40.74 o 
  -4   5   5     4405.33     4462.64    164.25 o 
  -3   5   5       86.08       58.60     25.71 o 
  -2   5   5     6934.37     6887.20    175.47 o 
  -1   5   5     3990.16     4254.48    148.05 o 
   0   5   5    10330.47    11021.58    646.29 o 
   1   5   5     4260.75     4289.29    188.05 o 
   2   5   5     5611.63     5798.19    111.95 o 
   3   5   5     1574.47     1223.47     83.69 o 
   4   5   5     5749.09     6204.98    252.22 o 
   5   5   5      942.68     1014.31    111.81 o 
   6   5   5      468.75      462.03     90.70 o 
   7   5   5      115.90      106.55     65.18 o 
   8   5   5       86.32       98.09     69.98 o 
   9   5   5       63.84       89.37     66.35 o 
  10   5   5       18.02       25.19     38.70 o 
  -8   6   5      217.74      307.16     65.42 o 
  -7   6   5      155.04      150.37     44.52 o 
  -6   6   5      600.61      468.63     66.31 o 
  -5   6   5      460.12      451.71     65.20 o 
  -4   6   5     3542.74     3485.22    131.75 o 
  -3   6   5      478.68      521.22     52.58 o 
  -2   6   5     6106.57     6540.67    177.15 o 
  -1   6   5      576.58      491.98     45.53 o 
   0   6   5    11267.94    12231.55    328.63 o 
   1   6   5       10.49       35.58     15.05 o 
   2   6   5     4531.15     4503.42     98.09 o 
   3   6   5       83.14      125.77     17.65 o 
   4   6   5     4407.31     4500.23    220.88 o 
   5   6   5        5.90       73.61     51.99 o 
   6   6   5      469.27      472.33     94.70 o 
   7   6   5       31.80       50.61     48.53 o 
   8   6   5      194.42      210.26     85.86 o 
   9   6   5        3.47       56.77     65.98 o 
  -8   7   5       52.35      245.91     88.50 o 
  -7   7   5      403.34      460.10     72.53 o 
  -6   7   5      107.99       59.72     26.98 o 
  -5   7   5     1303.93     1550.71    122.21 o 
  -4   7   5      860.54      821.90     55.55 o 
  -3   7   5     3441.59     3137.53    164.49 o 
  -2   7   5     3038.97     3241.63    173.18 o 
  -1   7   5     4771.62     4309.22    484.67 o 
   0   7   5    11886.69    12868.81    653.81 o 
   1   7   5      181.30      162.60     24.27 o 
   2   7   5      776.59      739.47     56.26 o 
   3   7   5      239.02      169.19     50.75 o 
   4   7   5     1630.26     1480.51    136.39 o 
   5   7   5      697.63      772.51    109.76 o 
   6   7   5      295.10      210.98     61.44 o 
   7   7   5      206.08      328.02     97.99 o 
   8   7   5      198.88      181.76     82.47 o 
   9   7   5       16.51       53.26     64.55 o 
  -8   8   5        1.62       38.19     58.75 o 
  -7   8   5      511.48      602.68     81.48 o 
  -6   8   5        5.39       10.62     27.00 o 
  -5   8   5     2025.42     1798.71    116.25 o 
  -4   8   5       99.21       85.74     23.13 o 
  -3   8   5     4961.58     4639.38    166.18 o 
  -2   8   5        4.29       65.05     35.24 o 
  -1   8   5     4665.25     4897.84    222.51 o 
   0   8   5      726.73      955.64    104.31 o 
   1   8   5     4143.03     4597.08    235.13 o 
   2   8   5      317.86      394.43     40.90 o 
   3   8   5     3430.79     3383.78    237.45 o 
   4   8   5      128.66      107.75     34.49 o 
   5   8   5     1678.40     1197.72    275.26 o 
   6   8   5       35.92       38.70     46.98 o 
   7   8   5      297.15      501.06    112.54 o 
   8   8   5       59.98       -9.52     49.04 o 
   9   8   5       53.49      172.00     97.60 o 
  -7   9   5      160.66      189.57     85.18 o 
  -6   9   5      412.79      390.02     62.52 o 
  -5   9   5      678.93      647.24     73.16 o 
  -4   9   5      335.84      476.08     72.80 o 
  -3   9   5     1440.64     1544.39     98.66 o 
  -2   9   5     2242.40     2293.52    156.64 o 
  -1   9   5     2558.03     2422.08    163.59 o 
   0   9   5     4820.11     5386.48    252.39 o 
   1   9   5     5983.64     6475.08    289.79 o 
   2   9   5     2089.06     2228.31    143.33 o 
   3   9   5     2108.76     2038.97    178.92 o 
   4   9   5      222.47      206.85     27.74 o 
   5   9   5     1040.01     1085.85    128.24 o 
   6   9   5       49.01       60.94     47.92 o 
   7   9   5      261.74      166.85     69.45 o 
   8   9   5        1.42       50.87     64.60 o 
   9   9   5       49.67       55.09     63.20 o 
  -7  10   5        0.18       15.57     52.39 o 
  -6  10   5      712.48      720.23    135.35 o 
  -5  10   5       60.72       48.50     45.91 o 
  -4  10   5      927.42      871.62     80.04 o 
  -3  10   5       96.11       74.92     40.33 o 
  -2  10   5     3701.85     3718.18    207.73 o 
  -1  10   5      310.99      253.27     58.96 o 
   0  10   5     7430.74     7913.29    322.33 o 
   1  10   5      245.77      271.84     40.39 o 
   2  10   5     2805.69     2911.09    176.30 o 
   3  10   5      463.43      467.77     51.43 o 
   4  10   5     1144.68     1137.06    104.70 o 
   5  10   5      420.33      453.05     92.89 o 
   6  10   5      281.59      319.70     81.10 o 
   7  10   5      102.06       15.56     49.62 o 
   8  10   5       52.65      159.71     81.65 o 
   9  10   5       14.31       59.90     73.29 o 
  -7  11   5      106.00      213.64     90.01 o 
  -6  11   5      336.00      409.41    107.64 o 
  -5  11   5      272.65      224.37     51.87 o 
  -4  11   5      258.49      260.32     67.10 o 
  -3  11   5      671.67      749.86     98.36 o 
  -2  11   5     3099.18     2941.84    192.64 o 
  -1  11   5      647.35      687.09     96.77 o 
   0  11   5     3851.46     4182.08    246.26 o 
   1  11   5       93.85      114.92     20.13 o 
   2  11   5     2955.86     2985.22    187.48 o 
   3  11   5       67.72      104.45     31.11 o 
   4  11   5     1650.78     1458.54    122.93 o 
   5  11   5       16.63       54.49     48.10 o 
   6  11   5      367.31      454.39     99.83 o 
   7  11   5        4.55       73.44     51.50 o 
   8  11   5       71.27       69.84     65.44 o 
   9  11   5        0.11       39.31     60.58 o 
  -7  12   5      217.35      334.61    110.88 o 
  -6  12   5       50.03       32.56     47.38 o 
  -5  12   5      847.79      962.75     92.69 o 
  -4  12   5      167.42      199.18     42.35 o 
  -3  12   5     1850.14     2004.60    163.83 o 
  -2  12   5      421.49      382.18     70.98 o 
  -1  12   5     2656.60     2691.91    194.88 o 
   0  12   5      792.71      764.42     80.17 o 
   1  12   5     1666.81     1312.16    120.46 o 
   2  12   5      670.41      630.52     94.81 o 
   3  12   5     1175.56     1161.54     88.04 o 
   4  12   5      764.24      720.74     86.94 o 
   5  12   5      333.66      455.38     97.62 o 
   6  12   5      175.48      190.44     73.95 o 
   7  12   5       84.67       72.59     53.14 o 
   8  12   5       32.60        7.66     45.04 o 
   9  12   5        8.60      114.29     81.68 o 
  -6  13   5       40.19       16.27     47.94 o 
  -5  13   5      755.65      708.50    134.82 o 
  -4  13   5       35.42      -37.92     37.92 o 
  -3  13   5     1060.16     1172.70    127.93 o 
  -2  13   5        1.07       16.73     34.08 o 
  -1  13   5     2032.42     2093.28    136.73 o 
   0  13   5       91.95       16.25     28.97 o 
   1  13   5     1936.20     1643.93    124.84 o 
   2  13   5       12.97       -8.62     37.92 o 
   3  13   5     1443.89     1528.73    103.81 o 
   4  13   5       51.99       30.97     30.26 o 
   5  13   5      431.87      442.01    104.32 o 
   6  13   5        3.43        8.30     48.03 o 
   7  13   5      110.27       60.00     64.96 o 
   8  13   5        4.29      -43.03     57.90 o 
  -6  14   5      194.73      324.72     79.04 o 
  -5  14   5      172.47       -5.42     59.67 o 
  -4  14   5      324.35      305.19     55.07 o 
  -3  14   5      430.04      474.34     87.78 o 
  -2  14   5      293.33      369.10     62.43 o 
  -1  14   5      924.22     1040.00    101.52 o 
   0  14   5       33.20       20.05     45.85 o 
   1  14   5     1404.95     1166.29     78.58 o 
   2  14   5      326.50      321.70     76.26 o 
   3  14   5      630.66      533.70     69.57 o 
   4  14   5      107.78      116.76     33.04 o 
   5  14   5      243.28      229.75     56.57 o 
   6  14   5       56.87      147.50     71.88 o 
   7  14   5       62.86       35.25     59.64 o 
   8  14   5        1.37       31.80     62.61 o 
  -5  15   5        0.02       60.00     50.37 o 
  -4  15   5      486.12      495.89    114.55 o 
  -3  15   5        0.20       -6.97     28.77 o 
  -2  15   5     1158.74     1091.19    108.19 o 
  -1  15   5        6.62      -10.44     32.36 o 
   0  15   5      578.25      617.02    124.62 o 
   1  15   5      188.89      148.40     26.16 o 
   2  15   5      592.31      598.88    102.67 o 
   3  15   5       20.25        0.32     26.56 o 
   4  15   5      257.51      341.47     64.96 o 
   5  15   5       83.10       72.14     27.79 o 
   6  15   5      110.08      124.43     75.18 o 
   7  15   5       18.00       87.54     72.56 o 
   8  15   5        9.36      137.07     86.10 o 
  -5  16   5       99.46       69.54     48.91 o 
  -4  16   5      242.07      144.23    103.54 o 
  -3  16   5      303.89      356.59     64.85 o 
  -2  16   5      694.61      771.89     92.16 o 
  -1  16   5      657.70      925.69    159.32 o 
   0  16   5      329.83      278.46     89.37 o 
   1  16   5      199.25      210.87     68.63 o 
   2  16   5      467.36      379.40     95.28 o 
   3  16   5      106.47       92.05     37.40 o 
   4  16   5      180.92      213.81     46.27 o 
   5  16   5        2.66      -68.86     68.86 o 
   6  16   5       56.22      143.54     85.41 o 
   7  16   5        0.14       87.11     66.35 o 
  -4  17   5       29.09      -80.97     91.72 o 
  -3  17   5      447.64      768.35    170.18 o 
  -2  17   5      177.32      155.60     52.76 o 
  -1  17   5      544.92      947.87    162.44 o 
   0  17   5       83.81       26.57     53.36 o 
   1  17   5      298.60      341.15     96.45 o 
   2  17   5      176.23       98.75     60.09 o 
   3  17   5      229.02      273.14     56.89 o 
   4  17   5       28.34       22.76     26.86 o 
   5  17   5       25.66        3.90     51.71 o 
   6  17   5        5.58        2.49     52.56 o 
   7  17   5        9.40      104.62     73.51 o 
  -4  18   5       18.66       11.68     65.89 o 
  -3  18   5      295.07      273.86    112.31 o 
  -2  18   5       21.49      -36.36     59.92 o 
  -1  18   5      302.30      415.38    115.20 o 
   0  18   5        1.82       41.32     54.15 o 
   1  18   5      272.51      323.58     94.05 o 
   2  18   5        6.69      -38.47     45.15 o 
   3  18   5      233.22      295.35     62.88 o 
   4  18   5        0.03        9.02     27.59 o 
   5  18   5       61.43      -39.10     50.45 o 
   6  18   5        2.47       52.99     61.31 o 
  -3  19   5       85.20      -29.80     78.47 o 
  -2  19   5      144.10      262.16    101.06 o 
  -1  19   5       54.63        6.35     52.45 o 
   0  19   5       91.08      144.87     87.70 o 
   1  19   5       76.14       52.74     56.06 o 
   2  19   5       43.62       30.48     49.56 o 
   3  19   5       61.75      106.47     49.06 o 
   4  19   5       20.55       37.40     35.51 o 
   5  19   5       21.21      137.53     83.15 o 
   6  19   5        7.52       94.29     61.60 o 
  -2  20   5      154.56      274.77    110.88 o 
  -1  20   5        3.37      -48.47     67.13 o 
   0  20   5      151.39      355.55    114.23 o 
   1  20   5        0.11       -2.43     53.67 o 
   2  20   5      140.35      248.06     87.21 o 
   3  20   5        1.80        0.72     42.11 o 
   4  20   5       37.38      100.80     42.81 o 
   5  20   5        0.91      -75.95     75.95 o 
  -1  21   5       37.81      122.67     86.31 o 
   0  21   5       56.61      -34.79     61.49 o 
   1  21   5       26.62      142.12     78.44 o 
   2  21   5       70.45       71.35     53.29 o 
   3  21   5       11.67       21.38     39.85 o 
   4  21   5       23.70       84.84     73.32 o 
   1  22   5       56.73       88.94     80.00 o 
   2  22   5        8.35      115.07     71.55 o 
  -2 -21   6       15.77      -41.60     48.81 o 
  -1 -21   6        8.98       33.21     53.08 o 
   0 -21   6       41.37       22.77     36.48 o 
   1 -21   6       16.53       66.81     43.74 o 
  -4 -20   6        0.11       -3.66     32.34 o 
  -3 -20   6       41.43       12.47     42.25 o 
  -2 -20   6        0.12       56.38     61.95 o 
  -1 -20   6       47.95      108.86     64.75 o 
   0 -20   6        8.81       40.29     39.87 o 
   1 -20   6       76.41      101.39     44.84 o 
   2 -20   6        9.88       55.37    108.77 o 
   3 -20   6       40.82       51.61     41.68 o 
  -4 -19   6        8.89       71.74     42.56 o 
  -3 -19   6       60.77      124.50     69.49 o 
  -2 -19   6       13.71       11.56     43.35 o 
  -1 -19   6       78.17      155.77     50.34 o 
   0 -19   6       12.73       -1.25     33.07 o 
   1 -19   6      112.52      183.16     55.30 o 
   2 -19   6        5.49      -37.86     37.86 o 
   3 -19   6      102.82      135.68     73.25 o 
   4 -19   6       19.11       93.39     73.91 o 
  -5 -18   6        7.50       -8.93     30.54 o 
  -4 -18   6       34.66       50.78     39.40 o 
  -3 -18   6       60.48      110.18     42.19 o 
  -2 -18   6      140.15      176.87     70.70 o 
  -1 -18   6       74.42      187.13     64.05 o 
   0 -18   6      203.46      192.31     51.21 o 
   1 -18   6       92.56      114.90     41.59 o 
   2 -18   6      146.82      156.51     50.31 o 
   3 -18   6      107.87      184.57     89.89 o 
   4 -18   6      148.30      121.22     82.07 o 
  -6 -17   6       20.68       45.33    100.26 o 
  -5 -17   6        0.37       22.46     73.83 o 
  -4 -17   6       30.36       17.43     34.87 o 
  -3 -17   6        1.41       52.61     35.11 o 
  -2 -17   6      134.62      102.72     54.67 o 
  -1 -17   6        7.31      125.64     47.27 o 
   0 -17   6      293.65      239.93     52.61 o 
   1 -17   6       18.84       31.79     32.72 o 
   2 -17   6      250.19      289.98     85.36 o 
   3 -17   6        0.67      -59.18     59.18 o 
   4 -17   6      238.47      252.07     99.96 o 
   5 -17   6        0.07       90.23     82.80 o 
  -6 -16   6        9.74       57.82     89.83 o 
  -5 -16   6       34.66      172.93     46.84 o 
  -4 -16   6       13.36        6.68     25.91 o 
  -3 -16   6      111.85      198.07     59.25 o 
  -2 -16   6       93.29       70.94     42.88 o 
  -1 -16   6      244.33      325.38     58.72 o 
   0 -16   6      351.35      445.71     65.98 o 
   1 -16   6      114.06       77.70     35.74 o 
   2 -16   6      366.73      573.31    123.42 o 
   3 -16   6       78.36       64.34     53.14 o 
   4 -16   6      196.29      197.57     79.80 o 
   5 -16   6       68.45      124.10     77.77 o 
   6 -16   6       62.67       22.80     38.67 o 
  -7 -15   6       15.13       14.80     49.38 o 
  -6 -15   6        0.04       11.60     56.72 o 
  -5 -15   6      115.67      200.37     48.88 o 
  -4 -15   6        8.14       12.93     24.63 o 
  -3 -15   6      555.21      578.47     74.94 o 
  -2 -15   6        2.39       53.41     48.37 o 
  -1 -15   6      781.44      791.89    137.84 o 
   0 -15   6       16.55       28.78     29.80 o 
   1 -15   6      616.02      575.27    114.84 o 
   2 -15   6       39.51       18.97     49.99 o 
   3 -15   6      519.30      484.38    121.36 o 
   4 -15   6       11.48       87.38     57.10 o 
   5 -15   6      321.16      415.31    113.37 o 
   6 -15   6       28.57        7.94     34.11 o 
  -7 -14   6       17.72       45.50     47.55 o 
  -6 -14   6       30.06       31.05     55.81 o 
  -5 -14   6       59.95      133.99     44.16 o 
  -4 -14   6        7.32      -33.95     33.95 o 
  -3 -14   6      507.94      427.95     71.39 o 
  -2 -14   6      273.58      327.16     79.04 o 
  -1 -14   6      922.17      918.88     87.15 o 
   0 -14   6      136.10      155.00     44.62 o 
   1 -14   6     1058.11     1181.84    101.48 o 
   2 -14   6      102.65      102.05     54.64 o 
   3 -14   6      882.09      773.11    134.72 o 
   4 -14   6       92.60       85.85     58.75 o 
   5 -14   6      399.95      498.46    117.17 o 
   6 -14   6        0.96       24.39     69.31 o 
  -7 -13   6        2.03      -14.35     42.12 o 
  -6 -13   6      119.72      178.79     48.96 o 
  -5 -13   6        6.86       19.50     31.71 o 
  -4 -13   6       49.37       13.95     24.24 o 
  -3 -13   6       61.78       53.02     43.25 o 
  -2 -13   6      656.87      686.19    102.02 o 
  -1 -13   6      308.93      325.83     54.90 o 
   0 -13   6      559.76      683.06     72.47 o 
   1 -13   6      402.23      422.20     45.15 o 
   2 -13   6     1222.84     1048.97    145.67 o 
   3 -13   6      561.95      464.01    102.27 o 
   4 -13   6      752.07      717.83    124.78 o 
   5 -13   6      279.65      227.22     78.12 o 
   6 -13   6      147.60       98.72     45.17 o 
   7 -13   6       60.54       15.02     75.10 o 
  -8 -12   6       17.22       50.25     67.31 o 
  -7 -12   6       16.14       57.56     59.84 o 
  -6 -12   6      158.05      227.43     50.08 o 
  -5 -12   6      178.01      139.20     83.22 o 
  -4 -12   6       79.58      120.02     35.95 o 
  -3 -12   6      150.03      111.17     55.58 o 
  -2 -12   6      751.50      761.48    104.91 o 
  -1 -12   6       72.72       68.12     33.67 o 
   0 -12   6     1014.31      907.60     81.45 o 
   1 -12   6       49.94       15.91     27.32 o 
   2 -12   6     2038.98     1536.78    221.91 o 
   3 -12   6        5.60        8.92     42.66 o 
   4 -12   6     1124.34     1228.22    160.55 o 
   5 -12   6       13.94        3.29     37.00 o 
   6 -12   6      379.60      398.86     72.74 o 
   7 -12   6        0.12       36.07     38.92 o 
  -8 -11   6        6.59       14.56     48.11 o 
  -7 -11   6       93.68      127.00     41.28 o 
  -6 -11   6       86.75      162.75     51.70 o 
  -5 -11   6      333.06      396.63     60.69 o 
  -4 -11   6       49.49       68.80     30.91 o 
  -3 -11   6      760.54      731.94     69.13 o 
  -2 -11   6      554.98      513.19     58.74 o 
  -1 -11   6     1372.49     1460.98    130.43 o 
   0 -11   6      403.94      359.60     50.49 o 
   1 -11   6     1423.88     1449.03    118.11 o 
   2 -11   6      855.43      783.76    126.31 o 
   3 -11   6      991.86     1113.74     99.10 o 
   4 -11   6      864.94      916.49    143.24 o 
   5 -11   6       94.08       48.81     29.70 o 
   6 -11   6      437.31      435.83     48.15 o 
   7 -11   6      110.23      148.35     42.98 o 
   8 -11   6       49.14      117.48     41.68 o 
  -8 -10   6        0.30       34.82     61.67 o 
  -7 -10   6      115.16      225.44     66.02 o 
  -6 -10   6        0.97       10.65     26.34 o 
  -5 -10   6      351.46      420.52     58.79 o 
  -4 -10   6       56.68       99.39     31.95 o 
  -3 -10   6     1810.25     1706.94    101.86 o 
  -2 -10   6        1.53      -22.81     22.81 o 
  -1 -10   6     3548.93     3351.10    190.53 o 
   0 -10   6      120.11      115.26     33.57 o 
   1 -10   6     2648.89     2326.88    122.76 o 
   2 -10   6       52.47       36.02     12.56 o 
   3 -10   6     3789.25     3655.81    432.39 o 
   4 -10   6       19.82      100.57     40.97 o 
   5 -10   6      596.42      683.84     53.30 o 
   6 -10   6       47.46       56.85     25.32 o 
   7 -10   6      317.91      369.52     47.77 o 
   8 -10   6        4.29       -7.49     32.39 o 
  -8  -9   6       21.82       72.99     60.98 o 
  -7  -9   6       52.26       59.56     55.87 o 
  -6  -9   6      136.19      162.24     46.88 o 
  -5  -9   6      227.89      259.57     45.36 o 
  -4  -9   6     1121.05     1130.37     82.89 o 
  -3  -9   6     1378.28     1293.72     85.30 o 
  -2  -9   6     1832.81     1849.44     97.71 o 
  -1  -9   6     3436.36     3395.75    127.00 o 
   0  -9   6     1428.01     1558.24    139.73 o 
   1  -9   6     1955.35     1768.16     80.00 o 
   2  -9   6      506.10      464.01     74.95 o 
   3  -9   6     3877.09     4017.95    382.26 o 
   4  -9   6      540.22      625.98     74.96 o 
   5  -9   6     1006.38     1065.08     70.74 o 
   6  -9   6      107.17      135.36     38.95 o 
   7  -9   6      450.11      396.04     48.90 o 
   8  -9   6      108.50      157.60     75.22 o 
  -8  -8   6       58.85      103.65     63.31 o 
  -7  -8   6        0.01       50.22     41.21 o 
  -6  -8   6      318.83      314.45     51.91 o 
  -5  -8   6       32.75       54.39     28.48 o 
  -4  -8   6     2558.04     2530.00    121.35 o 
  -3  -8   6      369.54      388.53     48.56 o 
  -2  -8   6     5754.79     5460.24    160.99 o 
  -1  -8   6      750.75      735.90     58.17 o 
   0  -8   6     4621.53     4205.92    150.56 o 
   1  -8   6      268.86      252.65     30.63 o 
   2  -8   6     4698.31     5014.04    425.60 o 
   3  -8   6      778.31      619.76     64.69 o 
   4  -8   6     2521.98     2526.80    137.43 o 
   5  -8   6      309.37      255.73     33.03 o 
   6  -8   6      784.52      779.43     59.03 o 
   7  -8   6      176.37      206.04     35.55 o 
   8  -8   6      295.27      399.02     62.21 o 
  -8  -7   6       48.78        4.18     44.03 o 
  -7  -7   6       59.61       35.70     38.61 o 
  -6  -7   6      401.10      463.97     60.35 o 
  -5  -7   6      204.69      271.52     43.25 o 
  -4  -7   6     3653.70     3982.09    148.15 o 
  -3  -7   6      565.81      551.88     55.90 o 
  -2  -7   6     8044.73     8847.09    499.53 o 
  -1  -7   6      517.58      505.33     46.88 o 
   0  -7   6     4679.93     4724.80    114.68 o 
   1  -7   6     1046.94      964.61     53.51 o 
   2  -7   6     9484.70     7299.70   1048.60 o 
   3  -7   6     1211.68     1156.54    135.13 o 
   4  -7   6     2002.82     1952.89    116.63 o 
   5  -7   6       10.57       26.95     20.40 o 
   6  -7   6     1205.89     1251.43     76.32 o 
   7  -7   6        0.12        1.39     35.00 o 
   8  -7   6      379.23      432.12     63.43 o 
   9  -7   6        0.47       -5.34     37.81 o 
  -8  -6   6        3.89       20.06     42.82 o 
  -7  -6   6      193.92       79.41     50.50 o 
  -6  -6   6      165.44      204.49     66.48 o 
  -5  -6   6      995.99     1031.15     82.70 o 
  -4  -6   6     1107.17     1026.13     75.06 o 
  -3  -6   6     3885.08     4117.49    136.62 o 
  -2  -6   6     1307.54     1190.03     67.36 o 
  -1  -6   6     4226.55     4224.82    126.46 o 
   0  -6   6      111.38      124.01     20.04 o 
   1  -6   6     3709.89     3764.77    142.74 o 
   2  -6   6     2104.40     1817.72    217.98 o 
   3  -6   6     4476.11     4636.50    327.02 o 
   4  -6   6      784.70      675.94     51.34 o 
   5  -6   6      658.34      581.57     45.13 o 
   6  -6   6      618.80      595.03     50.08 o 
   7  -6   6      383.56      392.39     46.00 o 
   8  -6   6      182.72      264.82     47.71 o 
   9  -6   6       38.58       36.20     38.61 o 
  -9  -5   6       37.86       26.11     50.62 o 
  -8  -5   6       32.39      -15.13     31.62 o 
  -7  -5   6      239.03      295.11     57.35 o 
  -6  -5   6        3.87       19.46     63.18 o 
  -5  -5   6     1195.84     1162.69     76.60 o 
  -4  -5   6      210.60      266.21     33.84 o 
  -3  -5   6     5071.65     5544.74    193.89 o 
  -2  -5   6     1379.27     1497.93     57.93 o 
  -1  -5   6     6172.51     6613.21    118.02 o 
   0  -5   6     1004.11      949.36     62.60 o 
   1  -5   6    20511.50    19886.17    394.70 o 
   2  -5   6     1361.23     1062.74     94.47 o 
   3  -5   6     3180.27     2814.77    163.28 o 
   4  -5   6      128.12      119.21     20.54 o 
   5  -5   6     1483.67     1372.57     85.69 o 
   6  -5   6       30.24       13.69     20.23 o 
   7  -5   6      982.72     1087.38     70.13 o 
   8  -5   6       23.27       40.47     29.05 o 
   9  -5   6      130.83      172.85    115.67 o 
  -9  -4   6       16.22       25.29     37.87 o 
  -8  -4   6      159.37      177.07    104.96 o 
  -7  -4   6      123.41      158.39     49.85 o 
  -6  -4   6      364.71      305.41     67.16 o 
  -5  -4   6      513.07      471.53     61.50 o 
  -4  -4   6     2579.13     2586.23     96.78 o 
  -3  -4   6     3875.65     4209.88     94.75 o 
  -2  -4   6     3380.82     4094.66     92.16 o 
  -1  -4   6     4066.95     3800.10     81.12 o 
   0  -4   6     5263.65     6186.39    108.75 o 
   1  -4   6    14484.02    15286.87    276.59 o 
   2  -4   6     4516.16     4624.56    129.37 o 
   3  -4   6      437.83      426.86     21.40 o 
   4  -4   6      875.22      826.89     48.85 o 
   5  -4   6     1860.34     1915.69     63.18 o 
   6  -4   6      385.45      339.40     28.67 o 
   7  -4   6      836.80      862.16     60.63 o 
   8  -4   6       36.25       17.22     22.91 o 
   9  -4   6      136.35      157.87     56.15 o 
  -9  -3   6        0.33       -9.26     37.31 o 
  -8  -3   6      253.36      256.43     65.76 o 
  -7  -3   6        0.63       37.48     39.87 o 
  -6  -3   6      633.71      644.72     75.39 o 
  -5  -3   6        0.06       -1.35     26.74 o 
  -4  -3   6     2915.40     2899.28    144.36 o 
  -3  -3   6     1420.72     1288.90     51.61 o 
  -2  -3   6     8788.31     9097.16    136.18 o 
  -1  -3   6      379.02      401.74     18.23 o 
   0  -3   6    11924.57    12396.66    406.12 o 
   1  -3   6     2154.73     2381.11     62.21 o 
   2  -3   6    18720.24    18111.50    317.72 o 
   3  -3   6       39.10       36.54      9.07 o 
   4  -3   6     2197.61     2029.33     59.24 o 
   5  -3   6      573.40      578.16     36.46 o 
   6  -3   6      915.93      836.65     85.41 o 
   7  -3   6      195.06      176.36     35.44 o 
   8  -3   6      200.38      199.51     50.96 o 
   9  -3   6       46.91       46.51     36.48 o 
  -9  -2   6       30.40       72.41     53.04 o 
  -8  -2   6      121.61       97.60     44.53 o 
  -7  -2   6      213.49      159.07     48.98 o 
  -6  -2   6      393.46      400.26     62.47 o 
  -5  -2   6      968.55      750.27     72.53 o 
  -4  -2   6     2571.20     2287.08    110.95 o 
  -3  -2   6      725.25      619.96     30.04 o 
  -2  -2   6     7851.83     8433.45     92.69 o 
  -1  -2   6     5951.78     6604.53     74.59 o 
   0  -2   6     7463.86     8079.22     94.52 o 
   1  -2   6     6842.05     7761.92     84.13 o 
   2  -2   6     6535.97     8337.94     83.40 o 
   3  -2   6      727.37      795.90     27.37 o 
   4  -2   6     4053.79     4201.67     79.18 o 
   5  -2   6      932.95      901.12     41.42 o 
   6  -2   6     1198.33     1268.57     62.36 o 
   7  -2   6       19.94       17.14     20.34 o 
   8  -2   6      340.96      396.29     67.29 o 
   9  -2   6        0.13       27.40     32.68 o 
  -9  -1   6       55.89      141.31     76.72 o 
  -8  -1   6        7.61      -57.10     58.15 o 
  -7  -1   6      553.89      643.90     83.50 o 
  -6  -1   6       65.37      104.16     35.92 o 
  -5  -1   6     2796.28     3103.99    146.35 o 
  -4  -1   6      113.44       67.52     23.55 o 
  -3  -1   6     2887.42     2935.34     82.48 o 
  -2  -1   6      893.00      792.50     31.24 o 
  -1  -1   6    13855.29    14732.12    248.42 o 
   0  -1   6      343.71      369.17     16.27 o 
   1  -1   6    29750.66    32118.10    162.68 o 
   2  -1   6     7666.60     7046.71     65.40 o 
   3  -1   6     8402.60     8406.33     90.03 o 
   4  -1   6     3204.42     3368.32     63.24 o 
   5  -1   6     5342.02     4995.45    108.75 o 
   6  -1   6      293.88      238.31     27.52 o 
   7  -1   6      260.82      285.92     36.20 o 
   8  -1   6      215.81      149.19     40.10 o 
   9  -1   6       29.67       75.99     47.80 o 
  -9   0   6       40.53      -12.80     59.28 o 
  -8   0   6       36.36       -2.31     46.58 o 
  -7   0   6      455.29      601.85    126.54 o 
  -6   0   6       21.75      -10.52     37.57 o 
  -5   0   6     3390.30     3488.03    222.14 o 
  -4   0   6      934.15      802.89     99.04 o 
  -3   0   6     7311.43     6402.64    166.18 o 
  -2   0   6     3094.25     2690.27     75.62 o 
  -1   0   6    10133.69    11707.27    136.35 o 
   0   0   6     1735.23     2024.95     36.78 o 
   1   0   6    11318.77    13454.98     93.60 o 
   2   0   6      988.80      876.67     20.96 o 
   3   0   6     9622.59    10893.45     90.87 o 
   4   0   6      141.57      112.48     10.23 o 
   5   0   6     6091.19     6058.89    167.12 o 
   6   0   6        0.36        4.64     16.60 o 
   7   0   6      624.76      640.93     48.63 o 
   8   0   6       40.63        0.67     29.33 o 
   9   0   6       62.91       67.70     32.21 o 
  10   0   6       16.40       93.00     36.96 o 
  -8   1   6      155.16      223.63     89.26 o 
  -7   1   6      110.15      173.12     73.32 o 
  -6   1   6      258.75      250.09     67.97 o 
  -5   1   6      745.17      667.27    102.64 o 
  -4   1   6     2489.80     2543.62    175.60 o 
  -3   1   6     2324.69     2529.60    155.48 o 
  -2   1   6     1965.91     2252.17     75.31 o 
  -1   1   6     4422.62     4663.07     83.46 o 
   0   1   6    13458.75    15349.54    122.15 o 
   1   1   6     4264.76     5397.01     64.91 o 
   2   1   6     7854.27     8082.72     69.97 o 
   3   1   6     2931.98     2669.80     39.52 o 
   4   1   6     3670.56     3139.00     65.00 o 
   5   1   6     3193.04     2952.81    166.85 o 
   6   1   6      114.19       81.53     12.54 o 
   7   1   6      569.22      466.52     37.55 o 
   8   1   6       30.65      -23.79     30.34 o 
   9   1   6       43.69       23.73     42.78 o 
  10   1   6        2.59       79.90     57.31 o 
  -8   2   6      225.60      274.24     94.20 o 
  -7   2   6       63.07       55.59     54.42 o 
  -6   2   6      455.88      670.78    111.64 o 
  -5   2   6      510.03      413.87     87.01 o 
  -4   2   6     2950.26     3034.61    192.40 o 
  -3   2   6      313.58      313.04     57.13 o 
  -2   2   6    10365.84    10131.07    195.34 o 
  -1   2   6        0.66       30.56     12.38 o 
   0   2   6    19430.66    20334.03    182.55 o 
   1   2   6       47.31       50.31      7.86 o 
   2   2   6     6800.42     7174.50     74.77 o 
   3   2   6       32.62       23.98      7.02 o 
   4   2   6     3313.48     3449.52     81.02 o 
   5   2   6      572.46      617.39     48.82 o 
   6   2   6      226.46      181.77     35.80 o 
   7   2   6       95.20       95.71     34.90 o 
   8   2   6      260.59      289.57     56.36 o 
   9   2   6        8.05      -22.15     54.59 o 
  10   2   6       29.79       -8.56     33.52 o 
  -8   3   6      101.30      278.82     93.86 o 
  -7   3   6      374.13      438.16    104.69 o 
  -6   3   6      355.79      414.93     95.05 o 
  -5   3   6     4012.04     4204.45    260.96 o 
  -4   3   6     1461.43     1513.69    140.78 o 
  -3   3   6     2214.26     2285.54    155.48 o 
  -2   3   6     6993.38     8212.89    188.72 o 
  -1   3   6     4107.02     5007.89    131.56 o 
   0   3   6     6466.10     7329.76    165.36 o 
   1   3   6     1584.24     1499.66     44.31 o 
   2   3   6     3035.51     2814.57     53.54 o 
   3   3   6      772.19      739.07     23.09 o 
   4   3   6     4052.81     4049.56    107.40 o 
   5   3   6      167.33      171.35     36.36 o 
   6   3   6      698.95      638.88     65.24 o 
   7   3   6       85.34       52.74     27.66 o 
   8   3   6      288.55      343.80     60.53 o 
   9   3   6        2.88       -4.91     30.09 o 
  10   3   6       39.15       72.10     36.16 o 
  -8   4   6        0.57       50.84     55.64 o 
  -7   4   6      454.05      469.63    104.71 o 
  -6   4   6        0.33        7.22     46.40 o 
  -5   4   6     5168.30     5335.81    295.81 o 
  -4   4   6        3.16      -10.50     40.96 o 
  -3   4   6     6030.33     6427.19    185.16 o 
  -2   4   6      424.33      443.09     45.14 o 
  -1   4   6    14515.41    15056.44    204.88 o 
   0   4   6       31.31       63.57     20.14 o 
   1   4   6     6263.53     5996.22    153.44 o 
   2   4   6       94.24      133.19     13.30 o 
   3   4   6     3513.88     3621.77    119.54 o 
   4   4   6      990.39     1000.41     54.86 o 
   5   4   6     1925.93     2064.56    121.42 o 
   6   4   6      449.48      417.31     88.80 o 
   7   4   6      595.15      615.94     73.63 o 
   8   4   6       55.58       15.51     28.62 o 
   9   4   6       40.84       22.50     34.29 o 
  10   4   6       15.59       13.42     43.25 o 
  -8   5   6       57.54      131.70     81.73 o 
  -7   5   6      141.07      262.67     86.07 o 
  -6   5   6      112.51      148.53     55.90 o 
  -5   5   6     2761.63     2647.36    141.24 o 
  -4   5   6     1199.29     1420.61     96.43 o 
  -3   5   6     4364.30     4332.28    155.03 o 
  -2   5   6     2192.16     2283.37    102.96 o 
  -1   5   6     8939.74     9344.04    293.33 o 
   0   5   6     2927.98     3089.28    164.87 o 
   1   5   6    11912.43    11708.35    197.75 o 
   2   5   6     1829.78     1649.61     45.41 o 
   3   5   6     5616.37     5295.80    117.41 o 
   4   5   6      794.96      897.72     55.07 o 
   5   5   6     2809.29     3052.84    195.79 o 
   6   5   6       51.36       52.43     41.11 o 
   7   5   6      776.23      935.37    140.04 o 
   8   5   6       29.03       76.66     61.31 o 
   9   5   6       53.99      154.16     82.71 o 
  10   5   6        0.02      -67.56     67.56 o 
  -8   6   6      164.09      229.33     58.97 o 
  -7   6   6        1.31       39.97     45.98 o 
  -6   6   6      699.68      652.76     76.94 o 
  -5   6   6      304.67      325.04     66.58 o 
  -4   6   6     3247.04     3233.19    146.58 o 
  -3   6   6      540.39      550.59     57.79 o 
  -2   6   6     3844.37     4088.61    143.70 o 
  -1   6   6      467.62      664.59     81.16 o 
   0   6   6     6973.93     7307.07    268.42 o 
   1   6   6     8637.90     9356.04    673.00 o 
   2   6   6     5950.93     5630.85    132.61 o 
   3   6   6     3640.76     4246.15     97.81 o 
   4   6   6     3578.66     3092.47    343.61 o 
   5   6   6     1095.20      972.96    117.78 o 
   6   6   6      616.24      695.35    108.63 o 
   7   6   6      374.82      410.11     95.34 o 
   8   6   6      236.89      323.64    103.26 o 
   9   6   6       24.83      135.34     82.52 o 
  -8   7   6      135.11       80.72     74.85 o 
  -7   7   6       86.72       60.26     33.21 o 
  -6   7   6      600.42      679.85     81.08 o 
  -5   7   6       23.43       42.52     29.73 o 
  -4   7   6     3013.84     2852.32    107.55 o 
  -3   7   6      111.28      115.56     30.06 o 
  -2   7   6     4862.87     4733.38    222.88 o 
  -1   7   6      117.48       71.91     31.61 o 
   0   7   6    19164.84    20990.36    805.26 o 
   1   7   6      742.69      671.04     57.14 o 
   2   7   6     3790.59     3986.25    115.47 o 
   3   7   6      172.79      198.59     25.23 o 
   4   7   6     3618.30     2796.22    522.50 o 
   5   7   6       32.18       57.67     49.25 o 
   6   7   6      524.81      639.13    110.39 o 
   7   7   6       93.44      223.90     78.99 o 
   8   7   6      351.40      427.07    112.23 o 
   9   7   6        0.57      118.68     79.78 o 
  -7   8   6      270.29      300.83     61.71 o 
  -6   8   6      219.41      271.54     57.30 o 
  -5   8   6     1012.28      831.94     81.96 o 
  -4   8   6      828.84      616.71     44.81 o 
  -3   8   6     2418.69     1917.80    218.22 o 
  -2   8   6     3533.66     3716.93    204.45 o 
  -1   8   6     1925.76     1707.85    100.41 o 
   0   8   6     8297.06     8937.89    327.79 o 
   1   8   6     4964.89     5469.38    166.00 o 
   2   8   6     1501.96     1532.88     92.27 o 
   3   8   6      702.65      679.03     53.55 o 
   4   8   6     1950.14     1633.89    162.72 o 
   5   8   6      320.60      348.57     77.21 o 
   6   8   6      125.80       63.08     37.89 o 
   7   8   6        3.11       24.56     40.59 o 
   8   8   6      238.53      320.92     97.89 o 
   9   8   6       16.65      112.17     68.83 o 
  -7   9   6      284.30      459.78    115.51 o 
  -6   9   6        5.91       50.82     51.52 o 
  -5   9   6     1583.53     1658.00    117.75 o 
  -4   9   6       99.73       54.57     30.34 o 
  -3   9   6     1753.25     2006.42    115.69 o 
  -2   9   6       34.49       12.73     39.28 o 
  -1   9   6     4970.19     4663.36    236.20 o 
   0   9   6     1116.35     1093.09    117.59 o 
   1   9   6     9142.09     9748.95    370.05 o 
   2   9   6       66.82       74.65     38.84 o 
   3   9   6     3469.77     3513.76    130.86 o 
   4   9   6      217.49      208.29     27.63 o 
   5   9   6     1236.22     1179.49    137.66 o 
   6   9   6       12.21      -56.15     56.15 o 
   7   9   6      108.35      148.76     65.46 o 
   8   9   6       55.34      119.20     74.35 o 
   9   9   6       49.36       97.03     76.97 o 
  -7  10   6      116.12       55.82     50.02 o 
  -6  10   6      336.64      250.97     53.88 o 
  -5  10   6     1167.33     1189.52    102.09 o 
  -4  10   6      392.76      333.36     53.71 o 
  -3  10   6      883.23      697.97     72.30 o 
  -2  10   6      702.53      708.81     95.81 o 
  -1  10   6     3190.42     3053.83    197.84 o 
   0  10   6      382.60      503.46     86.33 o 
   1  10   6     2375.56     2512.32    193.55 o 
   2  10   6      582.94      692.05     89.07 o 
   3  10   6     3484.04     3459.89    266.33 o 
   4  10   6      226.95      184.16     38.35 o 
   5  10   6     1174.14     1111.01    140.86 o 
   6  10   6      130.23      147.19     66.64 o 
   7  10   6      263.02      337.00     91.41 o 
   8  10   6        0.77      -50.21     61.86 o 
   9  10   6       47.06      -10.68     48.23 o 
  -7  11   6        6.64      193.84     93.36 o 
  -6  11   6      489.46      566.22     78.31 o 
  -5  11   6      132.40      185.11     47.01 o 
  -4  11   6      834.37      949.12     89.20 o 
  -3  11   6       82.84       35.85     39.59 o 
  -2  11   6     1829.81     1902.91    161.41 o 
  -1  11   6      824.61      765.06    105.24 o 
   0  11   6     2400.82     2424.60    190.29 o 
   1  11   6       86.11      116.35     51.22 o 
   2  11   6     1053.13     1190.42    122.26 o 
   3  11   6     1103.02      936.92     75.76 o 
   4  11   6     1224.71     1212.56    114.57 o 
   5  11   6      371.82      360.89     87.91 o 
   6  11   6      187.34      265.18     83.77 o 
   7  11   6      196.28      164.67     73.13 o 
   8  11   6       27.03      170.82     71.12 o 
   9  11   6       19.76        6.80     54.65 o 
  -6  12   6      264.01      412.42    113.89 o 
  -5  12   6      100.22      147.55     49.26 o 
  -4  12   6      451.02      433.19     62.74 o 
  -3  12   6      190.65      287.50     71.95 o 
  -2  12   6     2404.10     2003.20    170.88 o 
  -1  12   6      374.03      492.83     94.56 o 
   0  12   6     2348.15     2566.21    205.40 o 
   1  12   6      436.12      547.09     69.80 o 
   2  12   6     1424.93     1596.06    146.13 o 
   3  12   6       78.25       87.12     49.28 o 
   4  12   6     1828.13     1883.65    158.13 o 
   5  12   6        1.26       -2.46     36.82 o 
   6  12   6      144.68      224.04     75.62 o 
   7  12   6        8.96       31.27     47.86 o 
   8  12   6       24.25       13.42     44.23 o 
   9  12   6        0.48       -1.51     60.91 o 
  -6  13   6       60.53       50.96     59.44 o 
  -5  13   6      466.67      458.57     69.71 o 
  -4  13   6      100.31       46.52     54.29 o 
  -3  13   6      687.82      702.12    104.16 o 
  -2  13   6      843.66     1029.42    127.01 o 
  -1  13   6     1842.67     2095.32    185.10 o 
   0  13   6      381.53      454.68     68.68 o 
   1  13   6      745.53      639.33    102.28 o 
   2  13   6      938.66      821.70    116.50 o 
   3  13   6      903.59     1016.33     87.72 o 
   4  13   6      830.38      908.04    117.84 o 
   5  13   6      178.89      207.00     37.50 o 
   6  13   6       41.63      -10.37     50.62 o 
   7  13   6       40.72      147.95     79.06 o 
   8  13   6        8.35      -56.02     57.64 o 
  -6  14   6       12.80       72.65     68.06 o 
  -5  14   6      539.57      494.12    124.25 o 
  -4  14   6      108.98       68.74     33.87 o 
  -3  14   6      978.53     1141.89    138.01 o 
  -2  14   6      102.31       75.96     45.79 o 
  -1  14   6     1842.40     2171.23    146.02 o 
   0  14   6        4.53       23.83     35.87 o 
   1  14   6      617.38      427.36     59.45 o 
   2  14   6      262.56      173.56     59.04 o 
   3  14   6     1473.22     1545.87    112.26 o 
   4  14   6       19.82       12.49     35.73 o 
   5  14   6      296.06      298.01     46.65 o 
   6  14   6        0.86       43.38     61.46 o 
   7  14   6       92.04      315.91    107.53 o 
   8  14   6        0.67      -12.98     61.90 o 
  -5  15   6      179.04      240.27     71.72 o 
  -4  15   6      269.19      299.58     60.40 o 
  -3  15   6      280.50      320.94     95.06 o 
  -2  15   6      198.54      271.66     79.61 o 
  -1  15   6      651.32      736.53     89.14 o 
   0  15   6       59.06       91.63     32.74 o 
   1  15   6      402.75      309.28     73.39 o 
   2  15   6       32.04        9.97     44.29 o 
   3  15   6      572.80      587.05     78.46 o 
   4  15   6       40.12       41.00     26.61 o 
   5  15   6      168.14      225.99     71.43 o 
   6  15   6       10.04       83.22     65.00 o 
   7  15   6       49.47      119.16     79.93 o 
   8  15   6        1.93       84.36     63.91 o 
  -5  16   6        0.22      -36.01     53.20 o 
  -4  16   6      341.23      327.40     78.58 o 
  -3  16   6        7.86      -37.89     37.89 o 
  -2  16   6      824.26      883.14    103.32 o 
  -1  16   6      113.04       35.30     73.08 o 
   0  16   6      738.08      903.98    154.09 o 
   1  16   6       31.04        4.42     50.20 o 
   2  16   6      533.94      583.07    113.20 o 
   3  16   6       51.69       15.83     37.62 o 
   4  16   6      111.32       87.23     35.61 o 
   5  16   6       32.44       -6.97     42.77 o 
   6  16   6       53.65      121.63     70.14 o 
   7  16   6        7.47       12.39     54.63 o 
  -4  17   6      154.54       90.68    182.18 o 
  -3  17   6       73.12      109.60     51.65 o 
  -2  17   6      509.31      530.01     81.86 o 
  -1  17   6      128.31      134.59     83.43 o 
   0  17   6      322.19      479.87    114.74 o 
   1  17   6      266.86      309.53     96.66 o 
   2  17   6      329.64      420.53    100.72 o 
   3  17   6       79.52      105.01     43.66 o 
   4  17   6       58.61       74.07     30.88 o 
   5  17   6        1.57       41.80     47.19 o 
   6  17   6       50.77      200.84     91.05 o 
   7  17   6        0.31       82.06     74.39 o 
  -4  18   6       17.87       20.18     40.04 o 
  -3  18   6      228.65      366.63    117.16 o 
  -2  18   6       68.42       25.29     55.16 o 
  -1  18   6      228.06      464.18    124.10 o 
   0  18   6      116.45       -6.10     44.97 o 
   1  18   6      304.86      413.59    112.87 o 
   2  18   6      105.71       62.50     47.76 o 
   3  18   6      115.99      177.23     71.36 o 
   4  18   6       50.91       43.04     53.74 o 
   5  18   6       31.51       68.81     59.22 o 
   6  18   6       13.13        6.96     51.39 o 
  -3  19   6      186.19      188.30    100.31 o 
  -2  19   6       12.18      -24.63     61.74 o 
  -1  19   6      174.69      276.11    105.70 o 
   0  19   6        1.02       38.09     57.48 o 
   1  19   6      234.58      416.04    120.92 o 
   2  19   6        0.93      129.29     72.52 o 
   3  19   6      124.35      241.99     61.54 o 
   4  19   6        3.88      -17.17     31.26 o 
   5  19   6       41.72       71.08     64.62 o 
   6  19   6        0.04       49.43     59.02 o 
  -2  20   6       76.99       81.67     79.64 o 
  -1  20   6       64.17       99.67     80.63 o 
   0  20   6       79.90      283.00    100.86 o 
   1  20   6       98.95      210.46     90.59 o 
   2  20   6       43.54      132.82     69.77 o 
   3  20   6       51.73       50.60     40.57 o 
   4  20   6        7.67       80.28     66.61 o 
   5  20   6       12.66        7.07     49.60 o 
  -1  21   6        4.79       13.28     56.17 o 
   0  21   6       83.64      160.85     92.86 o 
   1  21   6        9.35      114.76     73.26 o 
   2  21   6       67.67      122.48     80.10 o 
   3  21   6        6.52       72.88     40.96 o 
   4  21   6       26.68       16.71     50.70 o 
  -2 -21   7       15.65       64.76     49.62 o 
  -1 -21   7        0.87      -46.77     84.80 o 
   0 -21   7       55.13       46.02     64.18 o 
   1 -21   7        0.74      -11.06     87.11 o 
  -3 -20   7       10.49      -40.70     40.70 o 
  -2 -20   7       28.60       30.62     45.61 o 
  -1 -20   7       19.93      -32.50     32.50 o 
   0 -20   7       63.87       33.74     95.60 o 
   1 -20   7       19.84      -54.00    105.20 o 
   2 -20   7       48.46       13.20     41.33 o 
  -4 -19   7        0.08       20.03     79.16 o 
  -3 -19   7       36.22      -12.78     57.62 o 
  -2 -19   7        5.90        6.52     39.06 o 
  -1 -19   7      121.93      188.21     53.57 o 
   0 -19   7       16.72       62.87     51.19 o 
   1 -19   7      106.50      126.14     48.00 o 
   2 -19   7        9.66      -22.52     60.37 o 
   3 -19   7       29.39       27.67     39.18 o 
  -5 -18   7       24.92       77.01     42.44 o 
  -4 -18   7       13.15       50.69     36.48 o 
  -3 -18   7       57.69       82.74     36.81 o 
  -2 -18   7        3.72       14.48     37.04 o 
  -1 -18   7      176.39      319.76     64.56 o 
   0 -18   7        1.25       -3.36     33.12 o 
   1 -18   7      215.72      286.49     62.87 o 
   2 -18   7       17.36      -13.41     33.91 o 
   3 -18   7       99.29      107.13     58.25 o 
   4 -18   7        8.38       -2.09     55.26 o 
  -5 -17   7       10.03      118.82     45.22 o 
  -4 -17   7       41.83       74.08     39.86 o 
  -3 -17   7       51.76       39.97     35.15 o 
  -2 -17   7      109.24      110.44     52.85 o 
  -1 -17   7      112.64      187.61     82.55 o 
   0 -17   7      228.26      334.42     63.94 o 
   1 -17   7      297.29      398.12    149.61 o 
   2 -17   7      272.27      284.06    105.82 o 
   3 -17   7       94.40      123.67     79.62 o 
   4 -17   7      149.02      156.77     89.06 o 
   5 -17   7       69.64       93.74     85.02 o 
  -6 -16   7       24.93       53.86     54.40 o 
  -5 -16   7        0.33       57.80     33.90 o 
  -4 -16   7       43.56       25.95     30.15 o 
  -3 -16   7       19.96       86.90     39.94 o 
  -2 -16   7      306.74      298.78     75.61 o 
  -1 -16   7        0.17       58.35     38.90 o 
   0 -16   7      454.29      422.68     67.88 o 
   1 -16   7       28.58       30.55     29.35 o 
   2 -16   7      306.55      286.13     63.27 o 
   3 -16   7        7.44      -28.30     45.62 o 
   4 -16   7      281.34      280.16     94.30 o 
   5 -16   7        3.91       52.55     60.31 o 
  -6 -15   7       18.30       75.91     38.47 o 
  -5 -15   7       18.11       32.45     31.71 o 
  -4 -15   7       32.06       61.68     36.38 o 
  -3 -15   7       17.13       56.83     39.77 o 
  -2 -15   7      260.85      326.77     81.54 o 
  -1 -15   7      211.99      268.68     53.80 o 
   0 -15   7      376.49      335.51     59.92 o 
   1 -15   7      129.95       68.82     38.90 o 
   2 -15   7      459.81      542.64     75.54 o 
   3 -15   7      134.64       98.32     63.92 o 
   4 -15   7      392.76      328.79     98.23 o 
   5 -15   7       77.34       61.64     63.62 o 
   6 -15   7      105.74      111.25     45.25 o 
  -7 -14   7       19.07      -12.85     37.99 o 
  -6 -14   7        1.77      -17.54     30.42 o 
  -5 -14   7       59.01       62.81     39.39 o 
  -4 -14   7        0.40      -29.98     30.18 o 
  -3 -14   7      285.50      346.78     69.90 o 
  -2 -14   7        5.51       -2.04     49.95 o 
  -1 -14   7      824.10     1007.61    128.08 o 
   0 -14   7       65.58       79.42     57.42 o 
   1 -14   7      974.77     1006.91     97.32 o 
   2 -14   7       92.68      112.91     57.33 o 
   3 -14   7      446.54      513.77    108.96 o 
   4 -14   7      102.43       63.25     53.04 o 
   5 -14   7      350.05      368.93     97.52 o 
   6 -14   7       57.34      -17.22     61.29 o 
  -7 -13   7       24.38      137.24     67.40 o 
  -6 -13   7       30.25       26.87     35.83 o 
  -5 -13   7       67.48      151.42     79.92 o 
  -4 -13   7      216.72      190.56     58.80 o 
  -3 -13   7      407.14      432.24     60.82 o 
  -2 -13   7      413.49      426.85     61.83 o 
  -1 -13   7      648.09      598.35     97.33 o 
   0 -13   7       36.24      -13.02    106.07 o 
   1 -13   7     1386.92     1456.52    111.24 o 
   2 -13   7      158.67      210.58     71.60 o 
   3 -13   7     1230.07     1158.16    154.35 o 
   4 -13   7       55.14       28.35     43.75 o 
   5 -13   7      469.10      406.07     62.79 o 
   6 -13   7        0.27      -22.44     31.68 o 
   7 -13   7       91.69      143.44     51.18 o 
  -7 -12   7        7.11       96.74     76.76 o 
  -6 -12   7      159.83      220.90     51.37 o 
  -5 -12   7        8.76       79.78     50.76 o 
  -4 -12   7      730.01      749.94     77.80 o 
  -3 -12   7       56.52      100.69     34.42 o 
  -2 -12   7     1131.56     1264.57     94.13 o 
  -1 -12   7       60.31       70.34     43.07 o 
   0 -12   7      475.91      469.18     61.10 o 
   1 -12   7      654.97      532.10     67.94 o 
   2 -12   7     1502.83     1166.10    154.97 o 
   3 -12   7      605.05      574.44    105.76 o 
   4 -12   7      755.66      768.52    109.35 o 
   5 -12   7      101.20      139.37     76.38 o 
   6 -12   7       82.42      162.29     74.22 o 
   7 -12   7       74.40      126.16     58.25 o 
  -8 -11   7       34.00       61.09     53.03 o 
  -7 -11   7        7.48      111.03     42.94 o 
  -6 -11   7      204.24      278.21     54.35 o 
  -5 -11   7       33.54       31.43     25.63 o 
  -4 -11   7      766.40      846.61     91.18 o 
  -3 -11   7       64.16       58.49     29.17 o 
  -2 -11   7     1377.77     1463.25     97.17 o 
  -1 -11   7      162.31      208.88     83.62 o 
   0 -11   7     1222.11     1212.33     91.82 o 
   1 -11   7       49.82       51.09     38.19 o 
   2 -11   7     2143.93     1811.18    178.43 o 
   3 -11   7        0.46        9.93     74.73 o 
   4 -11   7     2137.15     2097.45    236.67 o 
   5 -11   7       23.99      -24.33     24.33 o 
   6 -11   7      393.82      475.32     50.45 o 
   7 -11   7        0.60       45.61     33.25 o 
   8 -11   7      113.01      224.32     51.97 o 
  -8 -10   7       16.55        5.99     48.61 o 
  -7 -10   7       66.34      103.00     39.85 o 
  -6 -10   7       74.35      121.95     36.99 o 
  -5 -10   7      188.69      192.82     43.17 o 
  -4 -10   7      438.03      496.50     60.43 o 
  -3 -10   7      773.67      768.68     68.28 o 
  -2 -10   7     1162.04     1114.33     81.30 o 
  -1 -10   7     1309.01     1341.12    166.25 o 
   0 -10   7      806.76      752.69     91.72 o 
   1 -10   7     2393.05     2337.08    127.97 o 
   2 -10   7     1344.02     1182.15    208.36 o 
   3 -10   7     1146.78      997.11     89.54 o 
   4 -10   7     1693.27     1810.99    269.76 o 
   5 -10   7      306.80      266.12     36.19 o 
   6 -10   7      345.42      387.11     44.45 o 
   7 -10   7      115.81      198.30     43.94 o 
   8 -10   7       75.47      148.21     48.12 o 
  -8  -9   7        0.10      -18.31     61.62 o 
  -7  -9   7      112.64      113.43     69.25 o 
  -6  -9   7        0.32       38.98     25.86 o 
  -5  -9   7      454.22      550.60     83.95 o 
  -4  -9   7        7.61       76.61     33.46 o 
  -3  -9   7     2096.74     2238.49    112.08 o 
  -2  -9   7        4.42        6.42     20.48 o 
  -1  -9   7     3875.34     3686.24    174.16 o 
   0  -9   7       37.10       52.04     40.39 o 
   1  -9   7     4050.47     4002.68    121.96 o 
   2  -9   7      166.87      110.27     30.63 o 
   3  -9   7     2800.16     2982.30    236.50 o 
   4  -9   7      434.03      380.33     58.99 o 
   5  -9   7     1057.16     1048.55     65.41 o 
   6  -9   7       99.37       28.78     23.83 o 
   7  -9   7      617.94      645.64     59.62 o 
   8  -9   7        3.15       42.72     53.68 o 
  -8  -8   7       21.14      -10.42     45.46 o 
  -7  -8   7       59.89       47.07     50.38 o 
  -6  -8   7       88.36      105.88     64.18 o 
  -5  -8   7      328.12      325.35     52.85 o 
  -4  -8   7      589.91      651.33     64.55 o 
  -3  -8   7     2184.69     1780.73     96.57 o 
  -2  -8   7     2921.99     3319.15    125.34 o 
  -1  -8   7     3563.02     3607.19    126.70 o 
   0  -8   7     1091.74     1048.66     62.52 o 
   1  -8   7     3615.03     3767.99    113.50 o 
   2  -8   7      476.64      416.95     43.87 o 
   3  -8   7     3760.23     3254.12    144.48 o 
   4  -8   7      210.17      202.02     41.63 o 
   5  -8   7     1422.62     1374.92     72.34 o 
   6  -8   7       55.11       41.15     26.59 o 
   7  -8   7      726.65      797.51     64.85 o 
   8  -8   7       54.16      163.01     42.22 o 
  -8  -7   7       56.89       79.45     60.10 o 
  -7  -7   7        0.72      -49.70     49.70 o 
  -6  -7   7      231.32      223.61     47.12 o 
  -5  -7   7       22.40        5.01     21.32 o 
  -4  -7   7     2247.07     2570.54    122.47 o 
  -3  -7   7      644.41      716.74     60.93 o 
  -2  -7   7     5045.77     5404.96    151.86 o 
  -1  -7   7     1288.70     1260.01     70.63 o 
   0  -7   7     6326.64     6328.91    146.23 o 
   1  -7   7     1750.16     1751.24     73.49 o 
   2  -7   7     4761.24     4388.13    311.85 o 
   3  -7   7     1564.53     1298.28    145.05 o 
   4  -7   7     1822.99     2049.49    161.54 o 
   5  -7   7      729.76      693.07     50.52 o 
   6  -7   7      646.05      641.93     51.82 o 
   7  -7   7      375.81      310.78     41.33 o 
   8  -7   7      225.09      333.49     54.06 o 
   9  -7   7       40.54       78.57     65.06 o 
  -8  -6   7       60.08       95.62     72.85 o 
  -7  -6   7      119.71       47.50     32.37 o 
  -6  -6   7      281.07      276.74     72.50 o 
  -5  -6   7      475.15      552.80     60.99 o 
  -4  -6   7     2028.83     2107.40    109.23 o 
  -3  -6   7      420.36      530.23     51.05 o 
  -2  -6   7     5105.13     5084.50    139.83 o 
  -1  -6   7       16.13       28.13     15.59 o 
   0  -6   7     9594.67    10036.20    162.02 o 
   1  -6   7       16.21        5.35     25.66 o 
   2  -6   7     6484.85     5364.03    442.82 o 
   3  -6   7       61.48       37.65     23.45 o 
   4  -6   7     3141.12     2984.60    109.29 o 
   5  -6   7       31.54       -4.00     18.55 o 
   6  -6   7     1102.65     1082.92     65.38 o 
   7  -6   7        1.65       20.51     21.60 o 
   8  -6   7      280.22      312.37     49.83 o 
   9  -6   7       10.42       53.25     79.24 o 
  -8  -5   7       23.66        3.16     36.72 o 
  -7  -5   7      487.35      403.89     69.63 o 
  -6  -5   7      119.77       81.73     30.92 o 
  -5  -5   7     1297.20     1195.92     74.71 o 
  -4  -5   7      855.25      753.72     55.84 o 
  -3  -5   7     4970.36     5126.75    177.89 o 
  -2  -5   7      345.20      365.90     29.75 o 
  -1  -5   7     3880.83     4541.06     96.45 o 
   0  -5   7     2469.33     3026.41    115.51 o 
   1  -5   7     4725.42     4982.25    221.35 o 
   2  -5   7      539.28      508.61     30.08 o 
   3  -5   7      365.84      390.55     62.08 o 
   4  -5   7      653.13      688.16     84.92 o 
   5  -5   7      221.68      195.98     17.75 o 
   6  -5   7      668.93      636.12     49.38 o 
   7  -5   7      269.81      313.96     39.31 o 
   8  -5   7      202.20      264.69     58.19 o 
   9  -5   7        7.55       23.11     48.90 o 
  -8  -4   7        2.42      -35.29     38.37 o 
  -7  -4   7      752.12      787.05     94.29 o 
  -6  -4   7       45.29       18.16     30.25 o 
  -5  -4   7     1359.75     1259.96    144.66 o 
  -4  -4   7      117.73       75.73     21.13 o 
  -3  -4   7     5167.68     5693.05    112.59 o 
  -2  -4   7      771.84      871.20     65.16 o 
  -1  -4   7     6000.99     5644.07    100.99 o 
   0  -4   7      651.95      678.27     31.93 o 
   1  -4   7    15553.21    17608.49    362.12 o 
   2  -4   7       56.04       49.57     12.07 o 
   3  -4   7      891.26      844.09     57.88 o 
   4  -4   7      112.03       85.23     13.78 o 
   5  -4   7     1622.28     1619.16     58.35 o 
   6  -4   7      131.62      114.81     17.80 o 
   7  -4   7      684.59      678.93     53.73 o 
   8  -4   7       46.94      -17.88     33.07 o 
   9  -4   7       68.98      109.19     49.52 o 
  -8  -3   7       89.01      110.49     48.51 o 
  -7  -3   7      510.38      506.01     81.77 o 
  -6  -3   7      405.25      317.73     57.36 o 
  -5  -3   7      674.87      551.74     63.52 o 
  -4  -3   7      574.76      621.30     48.86 o 
  -3  -3   7     3689.65     3169.62     68.04 o 
  -2  -3   7     3708.32     3255.41     60.05 o 
  -1  -3   7     5181.14     5556.42     86.26 o 
   0  -3   7     2355.64     2662.35     58.89 o 
   1  -3   7    16367.95    18288.89    210.48 o 
   2  -3   7     9014.52     9055.23    205.06 o 
   3  -3   7     2245.73     1979.51     43.06 o 
   4  -3   7     1365.80     1394.87     59.23 o 
   5  -3   7     2659.81     2631.44     75.36 o 
   6  -3   7      280.66      257.35     27.98 o 
   7  -3   7      477.04      427.69     42.64 o 
   8  -3   7       17.06      -12.04     32.47 o 
   9  -3   7       85.42       66.25     40.46 o 
  -8  -2   7      161.84      157.07     76.76 o 
  -7  -2   7       49.81      -17.19     30.18 o 
  -6  -2   7      505.86      556.08     71.85 o 
  -5  -2   7        0.69      -34.28     34.28 o 
  -4  -2   7     2779.19     2480.91    118.28 o 
  -3  -2   7      122.71       86.19     12.95 o 
  -2  -2   7     5115.66     5691.37     95.30 o 
  -1  -2   7     2089.64     2028.65     40.45 o 
   0  -2   7     5379.16     5829.35     84.09 o 
   1  -2   7     8339.00     8271.75     97.96 o 
   2  -2   7    13324.42    15379.91    122.98 o 
   3  -2   7     2039.75     2203.05     42.53 o 
   4  -2   7     3799.38     3610.70     67.39 o 
   5  -2   7     1433.19     1310.79     49.00 o 
   6  -2   7     1350.15     1295.64     61.97 o 
   7  -2   7       85.58       33.26     26.91 o 
   8  -2   7      222.65      190.09     66.94 o 
   9  -2   7       32.43       27.86     36.75 o 
  -8  -1   7       80.34      134.17     89.18 o 
  -7  -1   7      146.96       64.18     43.85 o 
  -6  -1   7      186.53      189.63     45.96 o 
  -5  -1   7      729.89      664.18     70.23 o 
  -4  -1   7     3778.68     3813.24    148.96 o 
  -3  -1   7     1136.44     1260.79     49.50 o 
  -2  -1   7     6095.10     5641.83    160.50 o 
  -1  -1   7     1830.56     1672.78     43.81 o 
   0  -1   7     3202.72     3501.55     53.53 o 
   1  -1   7      906.23      814.45     21.10 o 
   2  -1   7    13054.35    13803.06    112.40 o 
   3  -1   7       18.77       14.72      6.45 o 
   4  -1   7     3188.71     2976.43     53.56 o 
   5  -1   7       28.36       19.10     16.36 o 
   6  -1   7     2055.97     1986.32     73.24 o 
   7  -1   7       41.21       13.07     19.79 o 
   8  -1   7      438.89      376.08     72.45 o 
   9  -1   7        0.14       21.36     42.55 o 
  -8   0   7        0.34      -23.69     56.02 o 
  -7   0   7      390.51      460.29    102.28 o 
  -6   0   7        3.24       24.70     37.75 o 
  -5   0   7     1771.24     1643.10    155.07 o 
  -4   0   7     1288.84     1503.26    137.73 o 
  -3   0   7     5001.82     4202.26    137.66 o 
  -2   0   7       42.55       45.06     22.63 o 
  -1   0   7     9034.02     9744.79    163.65 o 
   0   0   7      282.21      322.88     16.06 o 
   1   0   7     5545.19     6486.33     72.45 o 
   2   0   7     2279.87     2657.11     47.16 o 
   3   0   7     6834.46     6978.77     67.74 o 
   4   0   7     2166.23     1949.08     41.66 o 
   5   0   7     2173.89     2127.04     60.45 o 
   6   0   7      774.38      752.30     42.00 o 
   7   0   7      469.89      438.31     36.97 o 
   8   0   7      294.80      275.09     52.54 o 
   9   0   7       33.96       38.01     27.32 o 
  -8   1   7       56.09      106.34     70.93 o 
  -7   1   7      409.20      552.03    114.60 o 
  -6   1   7      125.83       59.65     47.68 o 
  -5   1   7     2582.55     2561.23    198.94 o 
  -4   1   7      244.41      139.69     46.87 o 
  -3   1   7     5379.55     5973.36    249.17 o 
  -2   1   7      515.34      538.86     43.36 o 
  -1   1   7    12818.21    13438.92    153.10 o 
   0   1   7     1078.02     1110.05     34.72 o 
   1   1   7     6971.42     7829.14     84.36 o 
   2   1   7      395.89      326.19     17.33 o 
   3   1   7    11498.05    11663.88     89.39 o 
   4   1   7       50.82       34.61      7.38 o 
   5   1   7     3963.14     3455.98    222.31 o 
   6   1   7        4.53        3.89     18.20 o 
   7   1   7      923.08      940.85     84.67 o 
   8   1   7       57.86       -6.08     29.30 o 
   9   1   7       74.50      115.50     53.26 o 
  10   1   7       13.76        8.66     33.29 o 
  -8   2   7      171.43      167.92     79.28 o 
  -7   2   7      107.04       54.85     55.23 o 
  -6   2   7      474.15      650.97    119.53 o 
  -5   2   7      862.82     1083.30    136.10 o 
  -4   2   7     4309.66     4531.59    244.21 o 
  -3   2   7     1069.86     1066.09    107.34 o 
  -2   2   7     2082.58     1721.55     79.49 o 
  -1   2   7     1128.26     1411.40     70.66 o 
   0   2   7     6781.89     7205.02     93.71 o 
   1   2   7     7795.07     8139.66     88.86 o 
   2   2   7     4004.04     4290.19     75.26 o 
   3   2   7     2547.36     2629.51     38.61 o 
   4   2   7     2591.61     2092.09     88.21 o 
   5   2   7     2197.57     2101.37     86.23 o 
   6   2   7      386.71      348.87     41.11 o 
   7   2   7      666.63      731.52     76.74 o 
   8   2   7       35.87       35.76     31.68 o 
   9   2   7       69.13       94.26     45.93 o 
  10   2   7        2.59       -7.41     32.13 o 
  -8   3   7      215.23      314.60    102.95 o 
  -7   3   7        0.51       31.54     43.55 o 
  -6   3   7      890.91      905.69    136.88 o 
  -5   3   7        1.08       92.13     58.98 o 
  -4   3   7     7404.75     7906.28    327.53 o 
  -3   3   7       49.07       72.62     39.53 o 
  -2   3   7     5031.16     5345.36    285.27 o 
  -1   3   7       69.80       63.73     19.31 o 
   0   3   7    11546.46    11506.97    144.17 o 
   1   3   7     1329.33     1538.71     48.67 o 
   2   3   7    11493.11    11013.44    121.01 o 
   3   3   7       10.91       13.46      7.31 o 
   4   3   7     2892.19     2949.48     91.08 o 
   5   3   7      569.71      650.10     68.24 o 
   6   3   7      937.79      969.33     67.45 o 
   7   3   7      153.43      106.14     34.99 o 
   8   3   7      207.53      160.40     45.49 o 
   9   3   7       23.38       -1.92     28.37 o 
  10   3   7       23.38       34.02     28.24 o 
  -8   4   7       98.87      220.25     92.33 o 
  -7   4   7       87.09       59.75     58.07 o 
  -6   4   7      271.23      367.25     90.29 o 
  -5   4   7      925.27     1167.14    146.15 o 
  -4   4   7     4301.75     4774.12    178.91 o 
  -3   4   7     2557.22     2476.31    119.67 o 
  -2   4   7     6674.51     7340.30    190.94 o 
  -1   4   7    13933.64    14902.77    429.43 o 
   0   4   7    12480.84    14117.19    371.50 o 
   1   4   7     2005.83     1842.85    119.47 o 
   2   4   7     9148.10     9933.93    113.57 o 
   3   4   7      798.53      786.74     30.90 o 
   4   4   7     3673.06     3550.06    102.05 o 
   5   4   7       99.18      114.02     38.14 o 
   6   4   7     1304.48     1130.14    131.12 o 
   7   4   7       91.40      172.30     73.04 o 
   8   4   7      204.90      251.07     80.82 o 
   9   4   7        2.73       13.35     48.89 o 
  10   4   7       27.17       51.11     64.19 o 
  -8   5   7        1.04      -18.58     35.11 o 
  -7   5   7      188.60      209.64     50.97 o 
  -6   5   7        1.26      -21.82     34.94 o 
  -5   5   7     1712.67     1749.30    118.12 o 
  -4   5   7      772.78      613.96     68.96 o 
  -3   5   7     5174.53     4875.49    169.94 o 
  -2   5   7     2033.34     2189.85    105.35 o 
  -1   5   7    27720.09    30040.36    504.27 o 
   0   5   7     2022.60     2477.39    152.69 o 
   1   5   7     8066.47     8161.24    533.46 o 
   2   5   7     2446.52     2431.86     59.57 o 
   3   5   7     1804.65     1771.90     57.94 o 
   4   5   7     1966.51     1662.13    134.78 o 
   5   5   7     2129.89     2406.39    132.44 o 
   6   5   7      450.11      427.02     89.41 o 
   7   5   7      644.68      669.93    116.97 o 
   8   5   7       63.99       70.74     56.04 o 
   9   5   7       53.08       54.03     61.83 o 
  10   5   7        8.11       -4.22     49.65 o 
  -8   6   7       63.46       93.78     47.58 o 
  -7   6   7      165.45      249.38     57.65 o 
  -6   6   7      408.85      288.78     56.01 o 
  -5   6   7     1045.99      984.60     91.71 o 
  -4   6   7      207.46      173.59     42.26 o 
  -3   6   7     2362.17     2550.62    124.81 o 
  -2   6   7      194.95      182.68     34.09 o 
  -1   6   7    12854.42    14042.01    392.96 o 
   0   6   7      504.27      602.71     78.12 o 
   1   6   7    10042.56    10281.55    462.35 o 
   2   6   7      234.24      289.07     32.85 o 
   3   6   7     2278.42     2170.05    105.83 o 
   4   6   7       74.07       83.42     15.19 o 
   5   6   7     3680.54     3526.78    213.62 o 
   6   6   7       77.38      111.81     62.82 o 
   7   6   7      841.67      847.51    133.45 o 
   8   6   7        3.78       57.31     64.66 o 
   9   6   7       91.96      233.70     93.30 o 
  -8   7   7      142.87      153.66     82.14 o 
  -7   7   7       24.20        8.11     29.49 o 
  -6   7   7      992.04     1045.15    135.16 o 
  -5   7   7      278.10      277.07     53.41 o 
  -4   7   7      948.25     1167.41     93.30 o 
  -3   7   7      595.09      515.40     58.20 o 
  -2   7   7     2774.00     2571.15    121.89 o 
  -1   7   7     2347.85     2329.66    164.19 o 
   0   7   7     4909.72     5160.61    242.79 o 
   1   7   7     8245.65     8153.07    552.72 o 
   2   7   7     3420.00     3753.00    114.05 o 
   3   7   7      919.34      950.44     74.94 o 
   4   7   7      746.19      644.75     92.65 o 
   5   7   7     2195.69     2000.57    165.70 o 
   6   7   7      592.50      718.01    110.52 o 
   7   7   7      463.78      484.48    104.14 o 
   8   7   7       55.95      123.86     75.12 o 
   9   7   7       57.32      115.91     75.64 o 
  -7   8   7       29.24       33.89     34.66 o 
  -6   8   7      927.43      983.64     99.56 o 
  -5   8   7        3.39      -28.91     29.32 o 
  -4   8   7     1270.29     1059.54     89.75 o 
  -3   8   7      214.01      144.52     34.75 o 
  -2   8   7     5927.40     5759.80    266.69 o 
  -1   8   7       61.22       78.87     39.56 o 
   0   8   7     6721.07     6794.81    379.34 o 
   1   8   7      310.71      335.08     24.00 o 
   2   8   7     5712.30     6214.37    188.20 o 
   3   8   7        3.18       20.39     17.27 o 
   4   8   7     1887.63     1723.98    231.19 o 
   5   8   7      234.04      140.81     79.22 o 
   6   8   7      439.32      441.29     96.93 o 
   7   8   7      133.37       19.76     37.63 o 
   8   8   7       81.55       88.70     63.49 o 
   9   8   7        7.78       73.68     61.83 o 
  -7   9   7      176.75      238.98     59.81 o 
  -6   9   7      291.24      325.65     66.03 o 
  -5   9   7      450.55      456.19     66.63 o 
  -4   9   7      344.03      311.36     55.75 o 
  -3   9   7      894.43     1111.94     89.35 o 
  -2   9   7     2638.85     2695.79    188.57 o 
  -1   9   7     2298.12     1767.75    144.25 o 
   0   9   7     5662.85     5461.81    309.24 o 
   1   9   7     1872.10     1970.46     97.18 o 
   2   9   7     4313.81     4446.09    162.15 o 
   3   9   7      863.01      871.75     67.96 o 
   4   9   7     1691.87     1547.92    110.26 o 
   5   9   7      154.77      194.19     61.99 o 
   6   9   7       86.60       50.59     42.68 o 
   7   9   7        5.50       -1.24     46.85 o 
   8   9   7       49.74       73.67     45.37 o 
   9   9   7        2.68      -36.73     60.75 o 
  -7  10   7      280.84      197.52     84.32 o 
  -6  10   7        6.10       43.20     31.26 o 
  -5  10   7     1479.70     1450.55    115.68 o 
  -4  10   7       85.48      133.57     39.74 o 
  -3  10   7     2128.35     1771.44    116.26 o 
  -2  10   7       29.41       80.33     37.71 o 
  -1  10   7     4797.70     4548.95    250.81 o 
   0  10   7      618.69      608.71     97.94 o 
   1  10   7     3224.41     3627.67    242.00 o 
   2  10   7        8.96       37.31     43.70 o 
   3  10   7     1819.47     1926.14    140.10 o 
   4  10   7      328.13      288.97     54.13 o 
   5  10   7      807.61      903.05    126.14 o 
   6  10   7       10.69       39.61     46.95 o 
   7  10   7       70.65      128.03     70.50 o 
   8  10   7       10.69      110.34     68.54 o 
   9  10   7       22.45       96.34     77.55 o 
  -7  11   7      183.27      286.22    104.94 o 
  -6  11   7      168.68      244.89     59.65 o 
  -5  11   7      871.76      836.95     90.68 o 
  -4  11   7      152.46      185.05     44.73 o 
  -3  11   7      786.49      800.17     82.93 o 
  -2  11   7      363.18      506.50     91.54 o 
  -1  11   7     3865.61     3925.09    239.43 o 
   0  11   7      341.64      439.49     85.87 o 
   1  11   7     2164.72     2145.01    191.96 o 
   2  11   7      682.62      901.45    109.68 o 
   3  11   7     1871.00     1812.28    107.01 o 
   4  11   7       57.89       69.92     26.88 o 
   5  11   7      647.94      546.56     83.62 o 
   6  11   7       50.56       81.67     52.60 o 
   7  11   7      163.56      212.34     85.02 o 
   8  11   7        2.04      -33.12     49.62 o 
   9  11   7       23.78      109.30     79.57 o 
  -6  12   7      311.32      521.94    127.59 o 
  -5  12   7      123.88      169.02     48.16 o 
  -4  12   7      669.78      769.77     85.46 o 
  -3  12   7      340.46      403.38     87.58 o 
  -2  12   7     2445.92     2280.76    189.46 o 
  -1  12   7     1641.92     1570.61    159.93 o 
   0  12   7     1282.93     1398.32    153.09 o 
   1  12   7      799.24      680.34    112.90 o 
   2  12   7     2134.78     2316.13    179.23 o 
   3  12   7      303.62      255.35     44.36 o 
   4  12   7      778.44      841.34    125.74 o 
   5  12   7       83.67       58.27     21.13 o 
   6  12   7       81.11      172.79     74.34 o 
   7  12   7       90.63       18.98     47.19 o 
   8  12   7       29.80       52.04     67.09 o 
   9  12   7        9.46      -26.44     53.95 o 
  -6  13   7      201.45      150.77     80.35 o 
  -5  13   7       48.13       18.82     30.51 o 
  -4  13   7      391.67      324.95     58.35 o 
  -3  13   7      103.75       87.13     46.56 o 
  -2  13   7      602.37      562.71    100.44 o 
  -1  13   7       38.63      171.07     64.86 o 
   0  13   7      865.63      842.74    125.88 o 
   1  13   7       28.71      -14.21     32.73 o 
   2  13   7     1870.46     1944.25    174.36 o 
   3  13   7        0.23       -1.02     26.95 o 
   4  13   7     1021.64     1143.60    227.42 o 
   5  13   7       12.68       -3.86     16.48 o 
   6  13   7      137.38      314.83     92.84 o 
   7  13   7        1.82      149.07     78.16 o 
   8  13   7       46.95       19.36     48.70 o 
  -5  14   7      343.28      249.52     94.10 o 
  -4  14   7      120.97       87.57     72.68 o 
  -3  14   7      576.41      631.61    104.69 o 
  -2  14   7      805.03      798.33    121.85 o 
  -1  14   7      806.77      998.10    140.45 o 
   0  14   7       82.69       95.67     36.91 o 
   1  14   7       82.73       36.75     31.95 o 
   2  14   7      643.72      639.98    110.57 o 
   3  14   7      404.65      525.43     68.43 o 
   4  14   7      347.03      281.51     69.05 o 
   5  14   7      102.53      231.47     81.01 o 
   6  14   7      122.10      262.86     87.01 o 
   7  14   7       23.72      111.09     81.65 o 
   8  14   7       25.52       25.80     64.51 o 
  -5  15   7      300.55      234.67     81.64 o 
  -4  15   7        4.67       21.78     29.58 o 
  -3  15   7      741.19      704.04    120.35 o 
  -2  15   7        0.19       74.86     55.09 o 
  -1  15   7     1327.94     1338.70    123.20 o 
   0  15   7      146.49      161.76     46.54 o 
   1  15   7      724.73      894.31    138.55 o 
   2  15   7       67.34       78.93     45.55 o 
   3  15   7      688.95      638.25     77.92 o 
   4  15   7       35.05       -4.03     33.58 o 
   5  15   7       81.65      273.75     90.43 o 
   6  15   7       31.14       48.22     68.85 o 
   7  15   7       39.27      138.17     77.85 o 
   8  15   7        2.21       23.20     48.19 o 
  -4  16   7      136.43      123.49     52.88 o 
  -3  16   7      321.49      322.66     68.41 o 
  -2  16   7      196.01      360.28     72.35 o 
  -1  16   7      922.49      981.76    107.19 o 
   0  16   7      234.80      362.38     68.02 o 
   1  16   7      562.08      581.83    125.18 o 
   2  16   7        9.05      -22.27     47.85 o 
   3  16   7      366.47      307.63     58.86 o 
   4  16   7       44.65       72.96     35.11 o 
   5  16   7       26.38      -25.55     72.73 o 
   6  16   7        7.76       57.63     60.59 o 
   7  16   7       23.04       -0.91     54.61 o 
  -4  17   7      173.11      225.46     65.22 o 
  -3  17   7       40.24       64.41     68.23 o 
  -2  17   7      457.56      562.68     86.75 o 
  -1  17   7       92.09       53.30     86.80 o 
   0  17   7      404.03      454.39    121.56 o 
   1  17   7      124.79       38.21     46.78 o 
   2  17   7      379.66      564.31    116.41 o 
   3  17   7      107.12       62.02     40.05 o 
   4  17   7      147.05      206.96     50.42 o 
   5  17   7        8.15       -4.92     47.73 o 
   6  17   7       48.96      181.22     87.83 o 
   7  17   7        8.62       30.04     49.85 o 
  -3  18   7       29.39       32.96     69.57 o 
  -2  18   7      317.61      342.46     74.21 o 
  -1  18   7       44.40       60.48     68.17 o 
   0  18   7      194.48      197.52     81.26 o 
   1  18   7       39.60       69.24     59.10 o 
   2  18   7      242.40      317.70     90.37 o 
   3  18   7        8.32        4.50     29.11 o 
   4  18   7       82.75       99.83     39.32 o 
   5  18   7        7.15      -53.44     67.34 o 
   6  18   7       40.04        4.10     49.47 o 
  -3  19   7      125.01      287.30    116.44 o 
  -2  19   7       71.86      177.72     99.19 o 
  -1  19   7      179.75      134.38     84.20 o 
   0  19   7       44.30       12.07     55.95 o 
   1  19   7      144.57      191.82     76.11 o 
   2  19   7       90.38      -48.42     52.92 o 
   3  19   7       49.28       95.27     44.29 o 
   4  19   7       36.59       13.34     54.57 o 
   5  19   7       22.36       69.89     64.76 o 
   6  19   7       16.24       35.57     67.42 o 
  -2  20   7        0.05      -52.69     78.35 o 
  -1  20   7      151.76      242.16    106.11 o 
   0  20   7        3.01       38.68     56.51 o 
   1  20   7      150.99      260.43     87.62 o 
   2  20   7        2.06       16.70     45.37 o 
   3  20   7       62.53      183.39     84.17 o 
   4  20   7        5.57      -15.23     73.10 o 
   5  20   7       33.50       45.19     66.83 o 
   0  21   7       31.76      136.38     89.39 o 
   1  21   7       70.46       67.99     74.36 o 
   2  21   7       16.64      136.90     71.49 o 
   3  21   7       32.28      114.59     48.22 o 
   4  21   7        1.48       52.17     65.22 o 
  -3 -20   8        0.22       -5.53     32.44 o 
  -2 -20   8       38.61        9.79     42.80 o 
  -1 -20   8        0.28       14.54     39.19 o 
   0 -20   8       93.45       87.15     80.57 o 
   1 -20   8        0.23       -3.29     40.40 o 
   2 -20   8       31.84       56.31     45.53 o 
  -4 -19   8       25.70      138.13     47.25 o 
  -3 -19   8        3.92       -9.13     30.91 o 
  -2 -19   8       71.87       49.07     50.56 o 
  -1 -19   8       26.20      105.42     62.04 o 
   0 -19   8      141.16      209.04     59.89 o 
   1 -19   8       26.72       43.62     39.72 o 
   2 -19   8       69.97       52.81     84.20 o 
   3 -19   8        3.19      -42.18     53.47 o 
  -4 -18   8        0.97       85.70     56.49 o 
  -3 -18   8       23.50       28.87     60.64 o 
  -2 -18   8       18.81       10.69     28.86 o 
  -1 -18   8      150.52      199.10     76.98 o 
   0 -18   8       42.00       24.11     52.99 o 
   1 -18   8       94.34      103.84     45.12 o 
   2 -18   8       50.67      109.12     42.52 o 
   3 -18   8       92.92       66.65     52.28 o 
   4 -18   8       37.34      138.44     83.69 o 
  -5 -17   8       20.66       44.88     40.62 o 
  -4 -17   8       27.69       41.28     35.18 o 
  -3 -17   8       68.72       92.38     39.54 o 
  -2 -17   8       14.04        8.86     29.16 o 
  -1 -17   8      272.90      190.87     69.23 o 
   0 -17   8        5.03      -18.03     34.85 o 
   1 -17   8      213.15      296.08     65.53 o 
   2 -17   8        1.51      -37.96     37.96 o 
   3 -17   8      240.33      216.99     85.89 o 
   4 -17   8        0.94       32.06     59.42 o 
   5 -17   8      106.48       61.87     59.32 o 
  -6 -16   8       18.54       53.33     35.79 o 
  -5 -16   8        4.56       24.80     80.90 o 
  -4 -16   8       81.94      126.89     45.35 o 
  -3 -16   8      109.58      105.69     39.86 o 
  -2 -16   8      184.92      122.88    107.70 o 
  -1 -16   8      173.52      197.04     61.41 o 
   0 -16   8      255.84      187.51     53.04 o 
   1 -16   8      215.91      335.75     64.83 o 
   2 -16   8      153.56       90.32     55.94 o 
   3 -16   8      171.86      149.08     66.89 o 
   4 -16   8      110.39      131.09     79.63 o 
   5 -16   8      123.93       50.65     54.63 o 
  -6 -15   8       31.59      -38.60     38.60 o 
  -5 -15   8        4.50      -17.48     36.92 o 
  -4 -15   8       65.17       68.79     33.67 o 
  -3 -15   8       91.00       82.52     36.37 o 
  -2 -15   8      390.27      411.93     64.46 o 
  -1 -15   8       12.07       24.11     26.01 o 
   0 -15   8      587.92      661.61     80.90 o 
   1 -15   8       40.26       21.60     35.77 o 
   2 -15   8      575.03      670.75    101.92 o 
   3 -15   8        5.20       38.90     40.82 o 
   4 -15   8      227.77      308.49     94.09 o 
   5 -15   8       10.34      -40.15     48.58 o 
   6 -15   8       74.13       46.41     54.49 o 
  -6 -14   8       23.79       21.18     31.55 o 
  -5 -14   8       74.02       47.94     37.95 o 
  -4 -14   8       19.67       44.73     67.67 o 
  -3 -14   8        5.46        1.08     24.17 o 
  -2 -14   8      328.53      380.80     64.46 o 
  -1 -14   8      200.60      291.38     90.00 o 
   0 -14   8      468.93      477.75     68.58 o 
   1 -14   8      116.89      135.81     44.85 o 
   2 -14   8      627.97      720.86     87.63 o 
   3 -14   8      211.45      256.64     80.94 o 
   4 -14   8      334.86      297.76     88.09 o 
   5 -14   8       24.83       39.50     50.68 o 
   6 -14   8      148.04       30.32     38.03 o 
  -7 -13   8       47.62      157.30     81.29 o 
  -6 -13   8        0.86      -18.92     30.82 o 
  -5 -13   8      258.02      371.73    105.57 o 
  -4 -13   8        6.26       22.70     26.60 o 
  -3 -13   8      361.09      357.86     56.56 o 
  -2 -13   8       37.54       50.56     26.29 o 
  -1 -13   8     1184.43     1214.27     94.75 o 
   0 -13   8       43.34       41.69     29.77 o 
   1 -13   8      805.41      765.36     83.56 o 
   2 -13   8      130.18      134.67     44.27 o 
   3 -13   8      964.73      868.55    136.16 o 
   4 -13   8      161.43       48.17     40.02 o 
   5 -13   8      291.74      446.75     75.60 o 
   6 -13   8       47.99       65.23     60.98 o 
   7 -13   8       72.46      102.26     42.34 o 
  -7 -12   8       53.26      122.13     46.77 o 
  -6 -12   8       12.93       82.39     41.55 o 
  -5 -12   8      420.19      627.99     79.97 o 
  -4 -12   8      248.46      270.78     51.66 o 
  -3 -12   8      627.73      636.67     69.33 o 
  -2 -12   8      407.64      332.88     50.82 o 
  -1 -12   8     1278.95     1173.64     97.34 o 
   0 -12   8      339.54      282.25    103.98 o 
   1 -12   8     1278.69     1247.70    101.29 o 
   2 -12   8      215.71      155.43     67.06 o 
   3 -12   8     1672.42     1781.90    156.32 o 
   4 -12   8       28.57       16.68     49.77 o 
   5 -12   8      504.20      590.44    173.33 o 
   6 -12   8        0.71       17.08     27.57 o 
   7 -12   8      146.07      149.34     40.75 o 
  -7 -11   8       15.90       72.40     38.80 o 
  -6 -11   8       69.77       61.88     37.25 o 
  -5 -11   8      212.57      305.37     54.16 o 
  -4 -11   8      783.36      773.24     75.74 o 
  -3 -11   8      180.90      159.04     37.13 o 
  -2 -11   8     1164.03     1107.90     84.10 o 
  -1 -11   8      486.22      489.83     88.66 o 
   0 -11   8     1237.15     1252.30    133.70 o 
   1 -11   8      960.15      784.46     78.84 o 
   2 -11   8     1251.60     1432.48    131.48 o 
   3 -11   8     1115.62     1091.29    110.42 o 
   4 -11   8      964.03     1066.78    225.76 o 
   5 -11   8      294.34      267.19     43.61 o 
   6 -11   8      201.21      165.76     39.02 o 
   7 -11   8      123.88      210.41     45.34 o 
  -7 -10   8        6.02       37.02     31.08 o 
  -6 -10   8       86.87       76.94     61.16 o 
  -5 -10   8        0.92      -13.28     36.59 o 
  -4 -10   8      903.48      914.56     82.91 o 
  -3 -10   8       13.49        8.12     22.71 o 
  -2 -10   8     1416.88     1451.07     90.79 o 
  -1 -10   8        6.15        6.29     22.39 o 
   0 -10   8     2120.84     2144.05    167.44 o 
   1 -10   8        5.92        9.73     41.99 o 
   2 -10   8     2523.57     2455.86    127.47 o 
   3 -10   8       41.06       46.26     34.93 o 
   4 -10   8     2152.35     2165.44    278.99 o 
   5 -10   8        7.27       -1.66     48.37 o 
   6 -10   8      471.99      561.77     52.53 o 
   7 -10   8       38.69       55.38     25.82 o 
   8 -10   8      255.06      300.29     89.76 o 
  -8  -9   8        7.40       65.04     61.66 o 
  -7  -9   8       81.42       79.70     38.59 o 
  -6  -9   8       67.95      126.24     38.31 o 
  -5  -9   8      334.19      401.24     57.63 o 
  -4  -9   8      395.90      488.74     60.01 o 
  -3  -9   8      274.73      268.76     42.90 o 
  -2  -9   8     1469.73     1516.74     90.11 o 
  -1  -9   8      723.52      722.06     61.49 o 
   0  -9   8     2671.60     2374.26    173.95 o 
   1  -9   8      582.54      664.41     58.14 o 
   2  -9   8     1556.79     1268.10     99.20 o 
   3  -9   8      516.29      673.59     69.99 o 
   4  -9   8     1508.31     1446.38    109.82 o 
   5  -9   8      145.40      159.15     35.05 o 
   6  -9   8      550.36      499.54     50.98 o 
   7  -9   8       30.81       43.44     27.32 o 
   8  -9   8      307.61      430.16     52.41 o 
  -8  -8   8        2.93        8.15     47.11 o 
  -7  -8   8      115.51      151.90     65.31 o 
  -6  -8   8        4.59      -21.18     32.02 o 
  -5  -8   8      607.13      577.97     68.15 o 
  -4  -8   8        0.44       -1.34     25.56 o 
  -3  -8   8      700.19      672.21     61.63 o 
  -2  -8   8       35.41        9.51     19.83 o 
  -1  -8   8     3489.44     3618.40    169.03 o 
   0  -8   8      483.93      458.34     37.99 o 
   1  -8   8     2351.16     2118.97     85.29 o 
   2  -8   8      217.24      164.36     26.10 o 
   3  -8   8     2541.13     2187.21    164.27 o 
   4  -8   8      302.94      309.76     49.55 o 
   5  -8   8      949.14      948.05     69.79 o 
   6  -8   8      152.14      143.19     28.19 o 
   7  -8   8      293.54      326.34     43.58 o 
   8  -8   8      117.01      128.34     39.11 o 
  -8  -7   8       48.65        5.63     39.78 o 
  -7  -7   8       58.00       88.65     63.27 o 
  -6  -7   8       59.13       12.67     29.98 o 
  -5  -7   8      419.22      443.90     59.36 o 
  -4  -7   8      596.03      640.73     64.95 o 
  -3  -7   8      643.71      794.03     64.30 o 
  -2  -7   8     1321.99     1440.39     78.28 o 
  -1  -7   8     2536.26     2641.84    101.19 o 
   0  -7   8      791.31      852.18     46.80 o 
   1  -7   8     3364.93     3469.78    158.07 o 
   2  -7   8      566.48      580.41     36.53 o 
   3  -7   8     3648.68     3602.19    147.11 o 
   4  -7   8      215.48      189.48     33.39 o 
   5  -7   8     1528.18     1511.57     77.50 o 
   6  -7   8       20.27       36.88     21.48 o 
   7  -7   8      551.34      513.21     50.24 o 
   8  -7   8        0.16        1.47     22.15 o 
   9  -7   8       40.90       77.68     45.92 o 
  -8  -6   8      106.80      177.83     80.23 o 
  -7  -6   8        0.32       62.51     55.15 o 
  -6  -6   8      226.40      214.67     67.45 o 
  -5  -6   8        6.88       -1.54     24.00 o 
  -4  -6   8     1050.26     1144.00     82.46 o 
  -3  -6   8      315.22      302.18     41.32 o 
  -2  -6   8     7576.38     7975.62    180.51 o 
  -1  -6   8      559.86      462.89     44.21 o 
   0  -6   8     4282.14     4107.90    147.05 o 
   1  -6   8     2228.11     2215.06    108.97 o 
   2  -6   8     5786.16     5277.35    186.64 o 
   3  -6   8     2122.08     1653.45    201.48 o 
   4  -6   8     1956.56     2153.33     89.17 o 
   5  -6   8     1014.96      910.39     56.02 o 
   6  -6   8      534.67      556.33     47.53 o 
   7  -6   8      260.43      272.66     38.20 o 
   8  -6   8      121.48      136.37     42.05 o 
   9  -6   8       23.55       -2.96     32.53 o 
  -8  -5   8       91.19       44.68     38.77 o 
  -7  -5   8       78.18       37.91     40.21 o 
  -6  -5   8      318.53      253.26     51.43 o 
  -5  -5   8      548.62      624.64     56.49 o 
  -4  -5   8     1964.29     1917.99    111.76 o 
  -3  -5   8      278.65      263.51     29.07 o 
  -2  -5   8    10800.01    11514.35    256.09 o 
  -1  -5   8      987.98     1214.07     48.89 o 
   0  -5   8     6552.22     7388.73    122.57 o 
   1  -5   8        5.25       -8.40     19.42 o 
   2  -5   8     9691.63     9591.87    359.18 o 
   3  -5   8       17.88       32.41     16.02 o 
   4  -5   8     3897.79     3877.30    146.49 o 
   5  -5   8        6.95       15.44      7.86 o 
   6  -5   8      947.75      954.90     59.66 o 
   7  -5   8        6.22      -15.83     18.00 o 
   8  -5   8      276.65      281.36     49.40 o 
   9  -5   8        2.79      -39.69     39.69 o 
  -8  -4   8       18.07      -19.10     88.81 o 
  -7  -4   8      256.25      240.82     55.86 o 
  -6  -4   8      122.07      156.32     43.90 o 
  -5  -4   8     1170.75     1070.80     86.46 o 
  -4  -4   8      749.33      704.70     52.78 o 
  -3  -4   8     1568.78     1632.03     60.28 o 
  -2  -4   8     4412.89     3993.64    135.27 o 
  -1  -4   8     6062.59     5931.37    104.00 o 
   0  -4   8     2360.43     2251.93    107.84 o 
   1  -4   8     5639.93     5898.52     91.71 o 
   2  -4   8     5672.23     5625.28    128.62 o 
   3  -4   8      468.40      458.59     31.99 o 
   4  -4   8     1646.50     1480.07     54.27 o 
   5  -4   8      512.33      524.23     33.14 o 
   6  -4   8      447.43      474.76     59.12 o 
   7  -4   8      157.29      152.05     28.27 o 
   8  -4   8      213.34      241.97     51.06 o 
   9  -4   8       18.84       47.46     42.74 o 
  -8  -3   8       13.71      -61.11     67.35 o 
  -7  -3   8      441.32      467.84     74.59 o 
  -6  -3   8       20.10      -64.34     65.36 o 
  -5  -3   8     1099.93      923.32     81.32 o 
  -4  -3   8        6.67        9.39     19.68 o 
  -3  -3   8     3471.45     3128.06     90.17 o 
  -2  -3   8        0.10        2.92     10.54 o 
  -1  -3   8     3176.41     3313.56     58.93 o 
   0  -3   8      563.18      475.97     32.29 o 
   1  -3   8    11331.93    12179.78    182.60 o 
   2  -3   8       25.97       38.42     10.41 o 
   3  -3   8     4458.70     4426.92     67.41 o 
   4  -3   8      560.25      655.01     37.46 o 
   5  -3   8     2716.76     2496.24     73.03 o 
   6  -3   8       27.85       26.14     20.43 o 
   7  -3   8      531.10      517.01     49.23 o 
   8  -3   8       64.98       31.88     24.24 o 
   9  -3   8       77.55       27.99     55.45 o 
  -8  -2   8      114.57       95.70     63.08 o 
  -7  -2   8      246.52      405.30     99.16 o 
  -6  -2   8      413.19      386.92     69.14 o 
  -5  -2   8      424.50      407.03     55.29 o 
  -4  -2   8     1632.79     1372.63     66.82 o 
  -3  -2   8     2002.94     1995.90     56.95 o 
  -2  -2   8     1307.07     1397.72     47.24 o 
  -1  -2   8     2869.65     2977.52     71.21 o 
   0  -2   8      194.92      278.13     27.64 o 
   1  -2   8    10151.97    10626.05    157.72 o 
   2  -2   8     3653.22     3941.05     67.08 o 
   3  -2   8     7133.79     6960.44     78.02 o 
   4  -2   8      287.07      257.42     17.62 o 
   5  -2   8     3672.74     3571.05     80.53 o 
   6  -2   8      355.58      325.72     31.14 o 
   7  -2   8      587.58      635.54     47.70 o 
   8  -2   8       23.83      -14.44     39.55 o 
   9  -2   8       82.30       59.64     50.14 o 
  -8  -1   8      205.83      233.15     98.85 o 
  -7  -1   8        8.63      -61.35     61.35 o 
  -6  -1   8      916.51      885.74    128.85 o 
  -5  -1   8        7.95        1.96     39.97 o 
  -4  -1   8     4471.80     4436.73    236.86 o 
  -3  -1   8      403.87      335.21     30.38 o 
  -2  -1   8     4353.20     4074.37    151.44 o 
  -1  -1   8      390.06      433.00     23.33 o 
   0  -1   8     2882.03     3408.89     59.82 o 
   1  -1   8      909.04     1005.31     41.76 o 
   2  -1   8     9161.59     9983.78     97.79 o 
   3  -1   8     4825.91     4669.13     61.54 o 
   4  -1   8     2580.61     2832.79     65.40 o 
   5  -1   8     1922.77     2048.78     52.01 o 
   6  -1   8     1647.87     1418.72     56.07 o 
   7  -1   8      275.51      230.02     36.02 o 
   8  -1   8      241.50      213.56     49.17 o 
   9  -1   8       26.57       39.01     49.95 o 
  -8   0   8      137.15        2.54     59.39 o 
  -7   0   8      128.65      109.71     58.68 o 
  -6   0   8      401.51      535.92    112.19 o 
  -5   0   8      624.44      594.51    100.86 o 
  -4   0   8     3457.21     3587.63    215.72 o 
  -3   0   8     1293.58     1014.42     69.30 o 
  -2   0   8     4705.51     4640.95    125.27 o 
  -1   0   8      733.30      708.42     30.50 o 
   0   0   8     9061.05    10299.04    101.20 o 
   1   0   8     7232.73     7574.34     88.38 o 
   2   0   8     8908.11     8922.08     88.53 o 
   3   0   8       13.82       17.40      6.08 o 
   4   0   8     3654.31     3461.15     56.65 o 
   5   0   8        6.90       -3.72     12.19 o 
   6   0   8     1606.66     1517.50     95.12 o 
   7   0   8        4.99       -4.47     36.33 o 
   8   0   8      362.59      395.29     62.38 o 
   9   0   8        2.13      -38.28     38.28 o 
  -8   1   8       21.79      -35.02     47.20 o 
  -7   1   8      344.44      443.83    111.94 o 
  -6   1   8       24.54       42.77     50.67 o 
  -5   1   8     2336.86     2187.07    186.96 o 
  -4   1   8      666.68      706.08     96.37 o 
  -3   1   8     3270.56     3318.85    188.31 o 
  -2   1   8      456.51      506.51     42.61 o 
  -1   1   8     2376.23     2501.31     60.95 o 
   0   1   8     6476.62     6889.80     94.49 o 
   1   1   8    14954.55    14663.61    118.25 o 
   2   1   8     2762.90     2734.35     47.92 o 
   3   1   8     4237.72     4429.82     58.73 o 
   4   1   8     2297.99     2139.48     55.76 o 
   5   1   8     2270.78     2120.44     99.43 o 
   6   1   8      748.41      608.22     98.05 o 
   7   1   8      581.52      532.11     90.17 o 
   8   1   8      181.68      135.93     40.75 o 
   9   1   8       35.38        0.48     31.10 o 
  -8   2   8        7.96       47.74     69.27 o 
  -7   2   8      330.46      297.48     95.01 o 
  -6   2   8       57.39       87.39     61.51 o 
  -5   2   8     3600.23     3952.65    249.97 o 
  -4   2   8      222.23      176.29     51.69 o 
  -3   2   8     8167.80     8592.46    311.86 o 
  -2   2   8      277.39      263.78     28.75 o 
  -1   2   8    18644.38    20224.04    298.46 o 
   0   2   8      178.17      256.26     23.95 o 
   1   2   8    13395.06    13034.42    111.53 o 
   2   2   8      394.84      395.17     15.55 o 
   3   2   8     6485.81     6526.89     77.48 o 
   4   2   8      170.42      146.76     13.22 o 
   5   2   8     4585.43     4240.14    128.90 o 
   6   2   8        1.98      -25.58     25.58 o 
   7   2   8      983.46      969.61     73.57 o 
   8   2   8        5.70      -37.10     37.10 o 
   9   2   8       68.38       92.17     44.19 o 
  -8   3   8       68.28      162.11     82.75 o 
  -7   3   8      149.95      163.10     72.88 o 
  -6   3   8      297.94      322.58     87.48 o 
  -5   3   8     3365.17     3119.50    226.29 o 
  -4   3   8     2590.60     2218.56    175.72 o 
  -3   3   8     3751.82     4064.56    155.93 o 
  -2   3   8     2412.77     2440.69    110.57 o 
  -1   3   8     5067.24     5975.33    269.71 o 
   0   3   8     2601.43     2817.83     95.66 o 
   1   3   8     1236.38     1359.93     55.05 o 
   2   3   8     2475.58     2056.47     56.83 o 
   3   3   8     4774.58     4468.05     68.98 o 
   4   3   8     2707.09     2617.53    173.35 o 
   5   3   8     2502.26     2677.86    133.17 o 
   6   3   8      558.19      494.69     66.96 o 
   7   3   8      818.70      682.51     71.16 o 
   8   3   8       55.21       30.57     44.68 o 
   9   3   8       54.69      127.62     44.63 o 
  -8   4   8      110.75      270.44     92.38 o 
  -7   4   8        2.87      -45.43     53.01 o 
  -6   4   8      459.49      563.61    108.82 o 
  -5   4   8      439.20      487.75    106.27 o 
  -4   4   8     3765.97     3834.34    166.23 o 
  -3   4   8      141.63      148.42     35.25 o 
  -2   4   8     3750.47     3802.50    140.36 o 
  -1   4   8     1692.96     1980.44     92.92 o 
   0   4   8    17411.78    19458.15    462.72 o 
   1   4   8     1888.22     2320.63     72.26 o 
   2   4   8     6333.71     6254.02    101.50 o 
   3   4   8     1458.14     1376.29     42.45 o 
   4   4   8     4690.08     3891.91    270.94 o 
   5   4   8      497.89      512.68     63.28 o 
   6   4   8     1246.27     1170.12    102.31 o 
   7   4   8      264.94      347.56     91.57 o 
   8   4   8      178.98      213.58     79.25 o 
   9   4   8        8.86       17.18     45.67 o 
  -8   5   8       62.76      114.85     50.47 o 
  -7   5   8       71.72       31.92     33.75 o 
  -6   5   8      162.28      140.26     41.06 o 
  -5   5   8       86.05      111.20     38.38 o 
  -4   5   8     2420.59     2226.05    129.40 o 
  -3   5   8     1532.57     1518.76     99.01 o 
  -2   5   8     2726.20     2754.32    149.34 o 
  -1   5   8     1747.57     1569.50     86.35 o 
   0   5   8    17163.38    18545.41    463.14 o 
   1   5   8      925.80      935.64     53.46 o 
   2   5   8     6141.15     6659.60     95.88 o 
   3   5   8       60.47       40.81     11.22 o 
   4   5   8     4562.17     3868.98    167.93 o 
   5   5   8        3.71       30.81     28.02 o 
   6   5   8     1616.54     1806.32    125.28 o 
   7   5   8       13.20       38.39     49.20 o 
   8   5   8      321.25      293.47     91.57 o 
   9   5   8       13.34       10.12     52.56 o 
  -7   6   8      253.52      280.88     62.01 o 
  -6   6   8        4.60       -3.60     34.50 o 
  -5   6   8     1219.45     1109.64     98.07 o 
  -4   6   8       63.14      129.63     41.99 o 
  -3   6   8     3725.67     3709.51    155.36 o 
  -2   6   8      233.31      216.93     35.77 o 
  -1   6   8     7576.59     7979.44    304.34 o 
   0   6   8     2243.61     2467.76    169.27 o 
   1   6   8     6165.01     6408.43    352.51 o 
   2   6   8      891.80     1049.31     60.96 o 
   3   6   8      935.00      916.35     36.03 o 
   4   6   8     1554.23     1345.85     70.43 o 
   5   6   8      514.80      506.88     65.85 o 
   6   6   8      660.13      779.84    113.83 o 
   7   6   8       46.47       67.18     53.07 o 
   8   6   8      226.27      358.39    109.16 o 
   9   6   8       80.90      221.33    101.50 o 
  -7   7   8      215.55      322.83     81.55 o 
  -6   7   8      248.83      340.18     63.50 o 
  -5   7   8     1246.50     1095.53     99.89 o 
  -4   7   8       36.83       76.73     28.89 o 
  -3   7   8     2670.00     2490.90    130.06 o 
  -2   7   8      811.33      785.81     70.42 o 
  -1   7   8     6347.04     6314.62    278.79 o 
   0   7   8     1146.39     1173.67    119.47 o 
   1   7   8     7191.80     6837.96    369.80 o 
   2   7   8      611.44      567.15     45.83 o 
   3   7   8     1706.89     1760.65     54.05 o 
   4   7   8        1.32        4.39      9.01 o 
   5   7   8     1200.86     1166.52     99.56 o 
   6   7   8        3.17       51.94     49.41 o 
   7   7   8       58.31      132.77     63.37 o 
   8   7   8       58.21      221.74     84.53 o 
   9   7   8       99.79      174.69     87.06 o 
  -7   8   8       36.79       86.74     41.31 o 
  -6   8   8      598.78      669.42     92.20 o 
  -5   8   8      430.98      513.97     70.59 o 
  -4   8   8     1587.83     1379.05    106.24 o 
  -3   8   8      311.67      394.37     54.22 o 
  -2   8   8     3462.12     3417.50    148.20 o 
  -1   8   8     3733.81     3526.01    215.73 o 
   0   8   8     3281.00     3039.07    126.89 o 
   1   8   8     1528.00     1667.52    104.42 o 
   2   8   8     2250.75     2351.20     95.00 o 
   3   8   8     1539.38     1584.41     83.65 o 
   4   8   8     1087.50     1075.74    114.73 o 
   5   8   8      917.31      689.13     87.78 o 
   6   8   8      517.81      616.68    106.32 o 
   7   8   8       19.12       10.54     41.43 o 
   8   8   8        1.40       28.10     43.01 o 
   9   8   8       44.84      179.25     82.31 o 
  -7   9   8       16.01       -0.32     29.72 o 
  -6   9   8      474.96      574.24     82.80 o 
  -5   9   8        6.68      -11.47     28.61 o 
  -4   9   8     1225.02     1199.10    101.52 o 
  -3   9   8       34.62       19.07     40.53 o 
  -2   9   8     5112.30     4815.90    258.92 o 
  -1   9   8      350.54      332.00     31.90 o 
   0   9   8     4681.10     4393.22    135.90 o 
   1   9   8       11.13       12.44     11.38 o 
   2   9   8     4816.67     4982.09    173.99 o 
   3   9   8      279.79      305.55     50.40 o 
   4   9   8     2477.34     2108.80    159.38 o 
   5   9   8      135.48       88.40     33.10 o 
   6   9   8      630.70      731.06    117.62 o 
   7   9   8        1.01      -34.96     49.45 o 
   8   9   8       34.49       41.62     57.33 o 
   9   9   8        5.90       -7.24     60.08 o 
  -7  10   8      142.19      191.35     82.05 o 
  -6  10   8      196.27      181.30     50.84 o 
  -5  10   8      341.32      414.24     69.03 o 
  -4  10   8     1262.84     1324.51    108.94 o 
  -3  10   8      962.72      831.03     82.80 o 
  -2  10   8     1728.97     1770.74    163.13 o 
  -1  10   8     1089.21     1038.37     64.15 o 
   0  10   8     2044.22     1909.62     88.20 o 
   1  10   8      728.18      991.73     73.85 o 
   2  10   8     1748.83     2020.67    114.64 o 
   3  10   8      439.79      497.46     56.82 o 
   4  10   8     1628.14     1657.82     89.07 o 
   5  10   8       81.39       87.98     38.29 o 
   6  10   8      256.85      308.93     88.16 o 
   7  10   8        7.52      -65.37     65.37 o 
   8  10   8       56.35      176.62     70.95 o 
   9  10   8        0.79       57.25     62.51 o 
  -6  11   8        5.62       54.81     40.58 o 
  -5  11   8      915.87      926.94    114.19 o 
  -4  11   8       60.15       69.73     36.98 o 
  -3  11   8     1338.26     1568.23    116.16 o 
  -2  11   8      487.55      437.55     90.29 o 
  -1  11   8     2333.30     2195.91    186.65 o 
   0  11   8       23.83       16.80     41.46 o 
   1  11   8     2122.42     2142.53    194.77 o 
   2  11   8      173.70      168.88     64.28 o 
   3  11   8     2255.67     2302.57    122.12 o 
   4  11   8      277.08      261.53     40.96 o 
   5  11   8      442.58      422.59    101.51 o 
   6  11   8       33.79       69.58     58.03 o 
   7  11   8       31.59      115.90     60.60 o 
   8  11   8       22.02       26.01     48.14 o 
   9  11   8       12.87       94.35     71.86 o 
  -6  12   8       68.97       70.48     61.70 o 
  -5  12   8      474.41      558.31     81.24 o 
  -4  12   8      201.18      161.55     45.97 o 
  -3  12   8      693.85      665.26     78.75 o 
  -2  12   8      130.60       75.86     46.69 o 
  -1  12   8     2675.19     2435.24    202.52 o 
   0  12   8      249.44      254.49     72.58 o 
   1  12   8     2194.40     2403.99    211.70 o 
   2  12   8      184.30      255.29     53.93 o 
   3  12   8     1436.61     1490.99    105.31 o 
   4  12   8        7.17       89.91     39.51 o 
   5  12   8      363.48      368.82     41.27 o 
   6  12   8       11.75       33.94     49.81 o 
   7  12   8       64.52        5.44     43.24 o 
   8  12   8        0.61       74.66     63.30 o 
  -6  13   8      190.60      261.13     98.03 o 
  -5  13   8       85.04      135.27     48.36 o 
  -4  13   8      697.87      731.23     89.04 o 
  -3  13   8       81.27       -7.53     79.94 o 
  -2  13   8     1005.90     1159.95    144.69 o 
  -1  13   8     2071.63     2093.34    196.73 o 
   0  13   8     1385.64     1666.41    179.85 o 
   1  13   8     1029.37      949.06    142.40 o 
   2  13   8      654.47      731.94    110.00 o 
   3  13   8      312.32      248.35     47.13 o 
   4  13   8      209.68      322.21     58.88 o 
   5  13   8      152.08      202.53     75.52 o 
   6  13   8      141.87      182.07     75.99 o 
   7  13   8       56.13       44.38     58.51 o 
   8  13   8       19.42       29.58     57.91 o 
  -5  14   8       27.16      -25.38     72.46 o 
  -4  14   8      571.45      729.20    125.08 o 
  -3  14   8       55.70      135.33     58.21 o 
  -2  14   8      888.23     1045.59    138.65 o 
  -1  14   8        0.43       83.11     48.87 o 
   0  14   8      325.85      301.23     81.67 o 
   1  14   8       94.08      159.92     47.79 o 
   2  14   8      451.42      574.40    105.59 o 
   3  14   8       14.89      -10.24     29.10 o 
   4  14   8      301.17      335.31     65.66 o 
   5  14   8       20.27       96.58     57.71 o 
   6  14   8      202.80      266.95     95.81 o 
   7  14   8        8.17      101.05     66.04 o 
   8  14   8       27.13       61.21     70.86 o 
  -5  15   8      126.66      140.73     68.36 o 
  -4  15   8      195.83      152.21     50.69 o 
  -3  15   8      397.98      621.13    121.77 o 
  -2  15   8      507.77      315.49     84.58 o 
  -1  15   8      526.78      767.50    134.95 o 
   0  15   8      237.54      302.79     62.94 o 
   1  15   8      332.92      506.35     79.47 o 
   2  15   8      424.63      462.07     95.89 o 
   3  15   8       87.67      133.15     42.38 o 
   4  15   8      152.44      125.36     39.36 o 
   5  15   8       15.18        1.51     43.11 o 
   6  15   8       91.67      235.40     85.63 o 
   7  15   8        4.77      101.93     69.50 o 
   8  15   8       18.36      123.98     75.15 o 
  -4  16   8        0.13      -78.48     78.48 o 
  -3  16   8      448.27      591.90    115.46 o 
  -2  16   8       16.41      -38.36     59.33 o 
  -1  16   8      886.90     1059.31    116.17 o 
   0  16   8       23.97       -0.40     33.57 o 
   1  16   8      732.61      877.38    151.83 o 
   2  16   8       29.09       -4.42     48.97 o 
   3  16   8      497.32      457.88     74.05 o 
   4  16   8        1.63      -13.65     31.77 o 
   5  16   8      144.30      181.69     71.21 o 
   6  16   8        7.44      -47.27     56.82 o 
   7  16   8       18.75      115.22     74.54 o 
  -4  17   8       64.62       79.20     44.18 o 
  -3  17   8      251.48      228.26     63.73 o 
  -2  17   8       91.70      160.13     56.56 o 
  -1  17   8      409.87      396.79     75.32 o 
   0  17   8       34.32      -26.82     42.00 o 
   1  17   8      596.99      553.92    119.60 o 
   2  17   8       10.72      114.85     62.45 o 
   3  17   8      367.64      408.85     72.13 o 
   4  17   8        8.75        5.15     23.93 o 
   5  17   8       97.02       98.23     63.40 o 
   6  17   8        2.82       82.47     66.68 o 
   7  17   8       15.15       30.79     54.40 o 
  -3  18   8       25.60       83.32     78.27 o 
  -2  18   8      281.36      366.86     84.68 o 
  -1  18   8       38.98       50.99     43.31 o 
   0  18   8      149.69      133.56     77.75 o 
   1  18   8      118.87      185.62     87.30 o 
   2  18   8      179.65      297.51     94.98 o 
   3  18   8       69.71       63.47     42.59 o 
   4  18   8       63.11      179.94     79.34 o 
   5  18   8       36.92       69.48     56.13 o 
   6  18   8       17.16      169.40     82.80 o 
  -2  19   8      196.25      178.65     60.74 o 
  -1  19   8        9.31       15.52     58.31 o 
   0  19   8      167.63      384.36    113.56 o 
   1  19   8        4.56        1.64     62.45 o 
   2  19   8      163.34      264.41     94.89 o 
   3  19   8        2.55      111.80     44.92 o 
   4  19   8       44.12       65.25     65.34 o 
   5  19   8        0.11      -35.95     47.75 o 
  -1  20   8       59.17      200.42     91.37 o 
   0  20   8       54.34       21.38     57.24 o 
   1  20   8       55.56       41.91     67.43 o 
   2  20   8       59.02      110.80     73.44 o 
   3  20   8       28.82       89.54     75.41 o 
   4  20   8       20.81      -57.13     68.03 o 
   5  20   8        9.86       29.08     56.97 o 
   0  21   8        0.26       74.13     70.37 o 
   1  21   8       60.96      207.37    101.13 o 
   2  21   8        1.05      -38.28     49.08 o 
   3  21   8       31.58      101.87     81.61 o 
  -2 -20   9       19.21      -34.45     34.45 o 
  -1 -20   9       24.26      -29.99     53.09 o 
   0 -20   9       26.02      101.27     65.88 o 
   1 -20   9       42.81       86.54     47.71 o 
  -3 -19   9        2.98      -15.43     31.49 o 
  -2 -19   9       63.47       45.04     38.84 o 
  -1 -19   9        1.48       -7.65     42.31 o 
   0 -19   9      113.23      154.48     74.84 o 
   1 -19   9        5.53       -4.53     42.80 o 
   2 -19   9       71.34       11.93     74.95 o 
   3 -19   9        4.95      -11.94     68.19 o 
  -4 -18   9       38.54       77.83     42.08 o 
  -3 -18   9        3.86      -34.61     34.61 o 
  -2 -18   9       87.43       29.99     78.25 o 
  -1 -18   9       33.31      171.68     72.23 o 
   0 -18   9      181.92      368.65     94.66 o 
   1 -18   9       12.67       29.24     34.43 o 
   2 -18   9      117.38       23.33     74.82 o 
   3 -18   9        7.69       -4.39     39.35 o 
   4 -18   9      127.95       70.34     56.35 o 
  -5 -17   9       24.94      -25.29     29.98 o 
  -4 -17   9        7.36       57.22     36.69 o 
  -3 -17   9       55.64      100.02     40.29 o 
  -2 -17   9       35.39       34.74     30.40 o 
  -1 -17   9      175.37      219.21     71.88 o 
   0 -17   9       75.65      113.33     63.37 o 
   1 -17   9      116.84       89.34     41.98 o 
   2 -17   9       79.95       61.36     40.64 o 
   3 -17   9      103.77       72.38     43.31 o 
   4 -17   9       73.87       51.64     69.80 o 
  -5 -16   9       43.52       75.42     34.49 o 
  -4 -16   9       12.56       57.27     34.68 o 
  -3 -16   9       93.05       63.18     34.89 o 
  -2 -16   9        7.74      -16.06     71.96 o 
  -1 -16   9      286.74      191.08     69.89 o 
   0 -16   9        8.77       30.51     53.13 o 
   1 -16   9      313.46      405.57     70.78 o 
   2 -16   9        2.63      -43.94     43.94 o 
   3 -16   9      339.52      315.09     68.44 o 
   4 -16   9        1.43      -58.12     58.12 o 
   5 -16   9      141.47      150.92     85.37 o 
  -6 -15   9       30.18       91.64     58.63 o 
  -5 -15   9       14.09       92.41     53.31 o 
  -4 -15   9       83.38      106.29     38.59 o 
  -3 -15   9       69.54       46.01     34.89 o 
  -2 -15   9      178.78      224.21     50.47 o 
  -1 -15   9      188.12      180.41     58.69 o 
   0 -15   9      217.84      246.30     78.93 o 
   1 -15   9      402.44      488.32     75.42 o 
   2 -15   9      206.95      150.13     84.32 o 
   3 -15   9      367.47      328.06     96.78 o 
   4 -15   9      113.29       85.32     66.75 o 
   5 -15   9       92.36      127.86     73.23 o 
   6 -15   9       12.26       63.74     77.35 o 
  -6 -14   9       56.67       72.73     37.97 o 
  -5 -14   9        4.54       33.25     81.00 o 
  -4 -14   9      130.16      183.56     48.25 o 
  -3 -14   9       16.79       45.59     31.36 o 
  -2 -14   9      318.21      295.03     52.17 o 
  -1 -14   9       11.35       -5.94     24.83 o 
   0 -14   9      523.41      454.39     97.49 o 
   1 -14   9      174.83      158.62     45.29 o 
   2 -14   9      788.09      810.31    145.35 o 
   3 -14   9       59.96      124.46     62.16 o 
   4 -14   9      315.56      331.58     94.18 o 
   5 -14   9        8.10      -31.97     44.10 o 
   6 -14   9       98.98       39.27    123.10 o 
  -6 -13   9       41.84       35.48     31.70 o 
  -5 -13   9       78.66       86.67     38.27 o 
  -4 -13   9      230.13      351.44     58.60 o 
  -3 -13   9       49.34        4.02     24.41 o 
  -2 -13   9      513.22      461.92     63.09 o 
  -1 -13   9      314.22      327.26     53.47 o 
   0 -13   9      636.54      511.56     97.81 o 
   1 -13   9        8.98      -10.71     34.13 o 
   2 -13   9      829.56      875.67    100.40 o 
   3 -13   9       82.96      103.67     59.13 o 
   4 -13   9      579.48      578.04     82.90 o 
   5 -13   9       45.02       21.48     60.50 o 
   6 -13   9      183.87      249.34     93.02 o 
   7 -13   9       10.59       36.40     33.71 o 
  -7 -12   9       43.73       58.16     38.17 o 
  -6 -12   9        3.66      -30.07     30.70 o 
  -5 -12   9      179.03      233.42     51.99 o 
  -4 -12   9      151.11      255.77     85.22 o 
  -3 -12   9      457.72      480.65     61.36 o 
  -2 -12   9      162.16      208.27     45.08 o 
  -1 -12   9     1597.46     1576.88    103.87 o 
   0 -12   9      110.35       91.44     56.46 o 
   1 -12   9      643.53      662.51     78.24 o 
   2 -12   9      112.36      138.24     98.03 o 
   3 -12   9      870.86      982.96    101.79 o 
   4 -12   9      340.96      404.25     78.82 o 
   5 -12   9      262.25      315.79     64.79 o 
   6 -12   9      153.52       91.75     30.40 o 
   7 -12   9      112.81      149.53     40.83 o 
  -7 -11   9       53.16       10.04     33.85 o 
  -6 -11   9       22.60       -4.87     28.32 o 
  -5 -11   9      192.70      257.43     52.92 o 
  -4 -11   9        2.25      104.17     37.34 o 
  -3 -11   9      604.21      652.59     69.42 o 
  -2 -11   9      139.30      201.00     40.07 o 
  -1 -11   9     1845.35     1795.80    106.73 o 
   0 -11   9      179.07      105.73     45.06 o 
   1 -11   9     1395.05     1293.70    102.80 o 
   2 -11   9      107.15      201.58     46.29 o 
   3 -11   9     1514.82     1595.31    115.18 o 
   4 -11   9        8.27       -4.39     63.66 o 
   5 -11   9      696.87      664.54     67.13 o 
   6 -11   9        5.48      -16.43     22.05 o 
   7 -11   9      253.72      309.14     55.56 o 
  -7 -10   9       20.86      -13.12     26.50 o 
  -6 -10   9      100.07       74.47     30.15 o 
  -5 -10   9       88.35      138.44     40.20 o 
  -4 -10   9      337.55      317.37     52.64 o 
  -3 -10   9       77.71      107.55     32.04 o 
  -2 -10   9     1081.15     1003.83     77.30 o 
  -1 -10   9      772.41      763.47     66.94 o 
   0 -10   9      823.44      906.16     82.12 o 
   1 -10   9      767.79      866.76     87.40 o 
   2 -10   9     1060.90     1080.59     65.19 o 
   3 -10   9     1048.99      961.70    116.79 o 
   4 -10   9      543.33      449.42     63.87 o 
   5 -10   9      434.80      486.14     55.23 o 
   6 -10   9      103.55      119.74     42.58 o 
   7 -10   9      204.68      221.54     67.70 o 
   8 -10   9       46.66       43.99     29.73 o 
  -7  -9   9        4.17       38.40     43.05 o 
  -6  -9   9      146.81      114.82     50.61 o 
  -5  -9   9        6.46        1.98     27.03 o 
  -4  -9   9      779.67      858.04     91.45 o 
  -3  -9   9       44.32       55.69     23.62 o 
  -2  -9   9     1797.70     1796.88     96.87 o 
  -1  -9   9      110.20       48.42     22.52 o 
   0  -9   9     1725.22     1786.42     75.64 o 
   1  -9   9       13.94       -7.66     68.78 o 
   2  -9   9     2505.85     2061.72     96.06 o 
   3  -9   9       42.77       10.94     24.94 o 
   4  -9   9     1385.85     1297.07    103.85 o 
   5  -9   9       69.53       38.31     22.33 o 
   6  -9   9      471.24      384.98     43.51 o 
   7  -9   9       40.97       24.51     24.22 o 
   8  -9   9      209.86      192.58     38.29 o 
  -8  -8   9       11.42      -37.59     52.03 o 
  -7  -8   9       94.17       83.83     53.01 o 
  -6  -8   9       71.13       88.89     32.39 o 
  -5  -8   9      135.45       79.32     48.99 o 
  -4  -8   9      524.80      550.84     63.34 o 
  -3  -8   9      442.18      466.81     56.83 o 
  -2  -8   9     1773.75     1805.01     92.14 o 
  -1  -8   9      812.20      921.26     63.04 o 
   0  -8   9     3979.67     4017.85    108.52 o 
   1  -8   9      533.54      472.83     48.88 o 
   2  -8   9     2168.46     2110.37    121.21 o 
   3  -8   9      610.33      410.61    139.69 o 
   4  -8   9     1222.53     1073.53     89.85 o 
   5  -8   9      155.24       88.64     46.33 o 
   6  -8   9      451.20      495.91     48.04 o 
   7  -8   9       34.21       91.74     27.91 o 
   8  -8   9      228.97      229.38     48.75 o 
  -8  -7   9        0.39       15.28     49.20 o 
  -7  -7   9      183.25      234.76     81.45 o 
  -6  -7   9        0.60      -10.99     29.26 o 
  -5  -7   9      247.69      176.68     41.95 o 
  -4  -7   9        2.15       64.10     32.99 o 
  -3  -7   9      826.10      981.65     71.93 o 
  -2  -7   9      428.33      363.17     43.26 o 
  -1  -7   9     3521.51     3094.53    314.40 o 
   0  -7   9      765.38      794.45     46.83 o 
   1  -7   9     2681.74     2658.84    155.48 o 
   2  -7   9      710.02      642.96     48.86 o 
   3  -7   9     2756.56     2030.23    255.25 o 
   4  -7   9      470.20      370.19     53.62 o 
   5  -7   9      953.34     1118.16     72.13 o 
   6  -7   9      211.46      129.72     32.24 o 
   7  -7   9      389.68      410.48     45.58 o 
   8  -7   9       99.00      122.55     44.74 o 
  -8  -6   9       31.25       45.33     51.78 o 
  -7  -6   9      116.34      236.72     79.25 o 
  -6  -6   9      122.29       84.26     55.24 o 
  -5  -6   9      172.48      172.87     37.67 o 
  -4  -6   9      362.06      486.48     57.94 o 
  -3  -6   9     1138.09     1145.22     76.14 o 
  -2  -6   9      559.42      635.30     70.52 o 
  -1  -6   9     3831.97     3724.12    181.45 o 
   0  -6   9      496.56      504.76     34.02 o 
   1  -6   9     3088.44     3289.49    170.45 o 
   2  -6   9      663.61      651.77     43.44 o 
   3  -6   9     3098.92     2550.15    324.87 o 
   4  -6   9       97.79      125.78     28.24 o 
   5  -6   9     1747.50     1772.75     86.83 o 
   6  -6   9       28.17       18.56     18.67 o 
   7  -6   9      612.35      686.74     55.88 o 
   8  -6   9        0.48       15.83     25.38 o 
   9  -6   9       71.90      197.08     58.30 o 
  -8  -5   9       81.82      101.11     61.87 o 
  -7  -5   9        8.20      -13.80     29.40 o 
  -6  -5   9      331.37      347.87     60.32 o 
  -5  -5   9       28.31       14.04     22.25 o 
  -4  -5   9     1013.44      874.86     61.55 o 
  -3  -5   9      593.36      518.87     46.65 o 
  -2  -5   9     5048.37     5437.65    138.43 o 
  -1  -5   9     1981.28     1739.81     67.39 o 
   0  -5   9     3872.86     4190.41    134.97 o 
   1  -5   9     2347.08     2505.38     86.83 o 
   2  -5   9    12666.72    11936.01    153.40 o 
   3  -5   9     1456.37     1220.38     53.03 o 
   4  -5   9     2478.96     2254.75     99.74 o 
   5  -5   9     1024.80      926.74     66.12 o 
   6  -5   9      470.16      461.46     67.79 o 
   7  -5   9      387.58      347.57     40.53 o 
   8  -5   9      100.55      222.93     58.51 o 
   9  -5   9       64.03       25.01     46.71 o 
  -8  -4   9       71.38      124.27     50.71 o 
  -7  -4   9       35.89       76.15     37.35 o 
  -6  -4   9      320.56      297.25     56.72 o 
  -5  -4   9      105.65        1.90     62.66 o 
  -4  -4   9     1440.17     1336.31     74.45 o 
  -3  -4   9       96.72      110.55     13.60 o 
  -2  -4   9     8114.48     8365.62    280.15 o 
  -1  -4   9      636.95      639.52     33.29 o 
   0  -4   9     6586.84     6753.23    144.98 o 
   1  -4   9      125.72      117.32     13.43 o 
   2  -4   9    26915.08    27710.94    484.71 o 
   3  -4   9       80.23      112.30     16.89 o 
   4  -4   9     2953.05     2673.40     85.73 o 
   5  -4   9       26.63        5.76     12.03 o 
   6  -4   9     1086.91     1088.93     67.37 o 
   7  -4   9       15.21        2.56     18.94 o 
   8  -4   9      220.69      242.00     45.83 o 
   9  -4   9       10.88        6.64     60.92 o 
  -8  -3   9       22.19       21.48     51.89 o 
  -7  -3   9      169.11      222.01     60.43 o 
  -6  -3   9      121.75      119.11     39.72 o 
  -5  -3   9      638.59      521.18     65.87 o 
  -4  -3   9      935.09      830.39     80.48 o 
  -3  -3   9     1368.10     1403.64     47.27 o 
  -2  -3   9     3717.39     3520.26    139.22 o 
  -1  -3   9     5178.95     5225.16    148.78 o 
   0  -3   9     1689.66     1504.08     59.67 o 
   1  -3   9     1826.09     2051.38     56.05 o 
   2  -3   9    18776.35    19897.15    203.09 o 
   3  -3   9     1548.16     1541.10     42.28 o 
   4  -3   9     1794.01     1609.66     58.26 o 
   5  -3   9      554.30      494.04     51.83 o 
   6  -3   9      755.10      857.66     58.50 o 
   7  -3   9      101.21      127.49     36.53 o 
   8  -3   9      203.29      171.03     78.13 o 
   9  -3   9        4.72       11.69     66.36 o 
  -8  -2   9        1.00      -29.04     57.69 o 
  -7  -2   9      298.42      387.99    100.22 o 
  -6  -2   9        5.93      -49.94     49.94 o 
  -5  -2   9     1731.31     1841.40    117.64 o 
  -4  -2   9       38.77       17.10     21.71 o 
  -3  -2   9     4430.01     4165.85    144.03 o 
  -2  -2   9      306.84      300.78     28.41 o 
  -1  -2   9     6494.96     6708.58    255.56 o 
   0  -2   9      830.72      833.16     42.05 o 
   1  -2   9     4814.91     4559.58     84.24 o 
   2  -2   9     2014.96     1993.65     49.91 o 
   3  -2   9     4856.16     4801.81     64.30 o 
   4  -2   9      298.66      389.59     23.75 o 
   5  -2   9     1468.29     1410.21     50.37 o 
   6  -2   9      166.40      153.80     22.97 o 
   7  -2   9      469.66      484.65     33.84 o 
   8  -2   9       57.03       -0.49     63.29 o 
   9  -2   9       40.88       59.26     93.34 o 
  -8  -1   9       63.39      146.39     81.79 o 
  -7  -1   9      198.36      111.45     62.09 o 
  -6  -1   9      447.20      468.82    102.91 o 
  -5  -1   9     1501.64     1274.95    145.11 o 
  -4  -1   9     1714.89     1737.97    153.28 o 
  -3  -1   9     4183.41     4078.68    136.85 o 
  -2  -1   9      238.37      256.79     25.73 o 
  -1  -1   9     6492.20     5961.43    155.70 o 
   0  -1   9       36.54       37.20      7.96 o 
   1  -1   9    10062.74    10027.24    287.88 o 
   2  -1   9     1924.79     2034.27     41.48 o 
   3  -1   9     5337.42     5003.94     66.51 o 
   4  -1   9      790.25      740.33     31.81 o 
   5  -1   9     2210.62     2198.21     83.63 o 
   6  -1   9      315.82      216.01     27.74 o 
   7  -1   9      663.05      723.88     48.04 o 
   8  -1   9        4.78        0.84     49.81 o 
   9  -1   9       44.49       44.94     30.06 o 
  -8   0   9      169.87      253.97     89.07 o 
  -7   0   9        7.66      -19.09     55.99 o 
  -6   0   9      754.66      728.48    126.39 o 
  -5   0   9      447.79      435.91     87.60 o 
  -4   0   9     3285.88     3439.58    213.23 o 
  -3   0   9     1974.42     2159.21    152.94 o 
  -2   0   9     2931.72     2503.09     92.99 o 
  -1   0   9      771.67      934.12     34.19 o 
   0   0   9     6930.64     6921.97    120.07 o 
   1   0   9     4806.33     4680.99     95.56 o 
   2   0   9    14019.15    14163.07    120.25 o 
   3   0   9     2624.83     2619.25     54.47 o 
   4   0   9     3234.97     2907.82     65.43 o 
   5   0   9     1346.01     1398.82     62.90 o 
   6   0   9     1383.68     1304.91     52.43 o 
   7   0   9      300.14      315.60     48.40 o 
   8   0   9      144.54      169.88     60.03 o 
   9   0   9        8.37       37.77     84.01 o 
  -8   1   9      147.34      156.08     89.49 o 
  -7   1   9       87.89       17.61     51.34 o 
  -6   1   9      458.31      455.24     99.96 o 
  -5   1   9      219.15      222.56     68.50 o 
  -4   1   9     2197.57     2244.35    174.78 o 
  -3   1   9      327.60      289.49     54.84 o 
  -2   1   9     4163.03     4368.83    127.69 o 
  -1   1   9      963.29      967.00     38.93 o 
   0   1   9    15754.66    15277.92    261.25 o 
   1   1   9      125.92      104.56      8.48 o 
   2   1   9    10623.79    11293.20    130.73 o 
   3   1   9       87.49       85.80     12.16 o 
   4   1   9     4875.45     4913.93     79.24 o 
   5   1   9        6.18       -7.94     12.33 o 
   6   1   9     2249.19     1855.87    148.32 o 
   7   1   9       11.82       26.67     24.89 o 
   8   1   9      254.00      235.85     50.81 o 
   9   1   9        1.86       -5.16     32.37 o 
  -8   2   9       29.15       54.25     65.05 o 
  -7   2   9      289.24      300.55     91.52 o 
  -6   2   9       57.49      -14.55     42.19 o 
  -5   2   9     1318.39     1737.65    177.61 o 
  -4   2   9      548.39      607.03     92.93 o 
  -3   2   9     3472.24     3376.47    195.60 o 
  -2   2   9     1816.48     1895.28     75.23 o 
  -1   2   9     3722.05     3676.33    242.65 o 
   0   2   9     1027.17     1339.84     85.03 o 
   1   2   9     1140.01     1177.89     33.52 o 
   2   2   9     3732.56     3586.30     69.28 o 
   3   2   9      476.44      481.82     20.81 o 
   4   2   9     2791.85     2933.11     58.47 o 
   5   2   9     2332.14     2134.13     85.19 o 
   6   2   9     1529.75     1422.96    124.14 o 
   7   2   9      302.78      361.69     49.76 o 
   8   2   9      107.70      109.61     38.74 o 
   9   2   9       25.88        6.12     59.34 o 
  -8   3   9        7.00      -27.98     50.56 o 
  -7   3   9      348.68      411.04    105.80 o 
  -6   3   9        1.08      -65.66     65.66 o 
  -5   3   9     2481.73     2374.29    200.78 o 
  -4   3   9       18.76      -14.61     49.25 o 
  -3   3   9     5652.19     5677.61    190.21 o 
  -2   3   9       16.10       -2.87     20.42 o 
  -1   3   9    12346.65    13306.66    306.37 o 
   0   3   9      230.49      219.74     24.43 o 
   1   3   9    13036.06    12822.06    265.28 o 
   2   3   9      630.11      676.15     34.49 o 
   3   3   9     2161.33     1849.74     52.93 o 
   4   3   9      376.65      335.13     22.67 o 
   5   3   9     3205.72     3225.31    129.33 o 
   6   3   9      171.15      194.20     46.54 o 
   7   3   9      522.16      483.64     76.84 o 
   8   3   9        1.74      -46.75     46.75 o 
   9   3   9       59.34       74.31     63.09 o 
  -8   4   9       84.66      136.60     54.47 o 
  -7   4   9      162.20      221.41     54.02 o 
  -6   4   9      254.90      228.21     53.40 o 
  -5   4   9      870.66      799.29     85.73 o 
  -4   4   9      799.80      908.11     85.27 o 
  -3   4   9     3344.23     3744.56    157.20 o 
  -2   4   9     1848.44     1950.14    103.68 o 
  -1   4   9    10565.81    11293.58    235.21 o 
   0   4   9     2800.80     3030.34    110.22 o 
   1   4   9     5346.12     6004.53    280.30 o 
   2   4   9     1025.67      927.76     40.71 o 
   3   4   9      680.29      697.13     27.89 o 
   4   4   9      531.69      467.88     27.56 o 
   5   4   9     1429.16     1246.97     66.61 o 
   6   4   9      130.11      133.79     46.62 o 
   7   4   9      351.92      386.25     68.23 o 
   8   4   9       33.15      -23.32     41.46 o 
   9   4   9       62.13       99.92     70.58 o 
  -7   5   9       11.67       11.72     30.98 o 
  -6   5   9      758.80      718.27     87.31 o 
  -5   5   9       53.76       24.54     32.09 o 
  -4   5   9     2346.07     2123.27    127.31 o 
  -3   5   9      200.34      221.62     42.41 o 
  -2   5   9     3702.85     3697.46    146.25 o 
  -1   5   9     1617.62     1757.17     94.21 o 
   0   5   9     8181.86     8793.02    325.88 o 
   1   5   9     1625.43     1772.51    135.43 o 
   2   5   9     5594.28     5564.72    129.36 o 
   3   5   9      171.72      168.97     16.68 o 
   4   5   9     2232.90     2114.10     70.45 o 
   5   5   9      265.31      255.64     47.37 o 
   6   5   9      507.18      549.36     74.02 o 
   7   5   9      156.00      213.60     74.13 o 
   8   5   9      130.97      270.75     93.94 o 
   9   5   9       29.58       58.72     64.37 o 
  -7   6   9       51.71       45.68     49.57 o 
  -6   6   9      631.24      746.78     93.10 o 
  -5   6   9      367.50      268.35     56.16 o 
  -4   6   9      494.07      494.39     67.34 o 
  -3   6   9      917.66      992.42     83.57 o 
  -2   6   9     3930.73     3734.13    150.28 o 
  -1   6   9      644.50      633.29     60.31 o 
   0   6   9     5943.92     6446.91    283.72 o 
   1   6   9      998.68     1206.72    141.16 o 
   2   6   9     5445.51     5592.15    141.41 o 
   3   6   9      299.07      293.17     21.53 o 
   4   6   9     2604.42     2528.95     68.76 o 
   5   6   9       27.08       38.31     63.21 o 
   6   6   9      825.53      889.27    120.11 o 
   7   6   9       18.68       14.37     47.96 o 
   8   6   9      230.77      402.37    104.56 o 
   9   6   9        0.01      108.57     80.19 o 
  -7   7   9      189.51      237.71     56.90 o 
  -6   7   9       98.74       95.89     41.46 o 
  -5   7   9     1171.41     1054.99    101.58 o 
  -4   7   9      454.01      377.81     59.69 o 
  -3   7   9     2444.10     2375.26    132.71 o 
  -2   7   9      486.45      447.31     76.23 o 
  -1   7   9     4530.86     4490.54    247.04 o 
   0   7   9      324.96      299.46     65.98 o 
   1   7   9     8029.65     7919.31    741.94 o 
   2   7   9      945.26     1083.03     64.39 o 
   3   7   9     2187.08     2127.29     61.69 o 
   4   7   9     1116.33     1183.02     58.50 o 
   5   7   9      553.89      395.44    118.45 o 
   6   7   9      343.50      282.24     76.42 o 
   7   7   9       15.08        8.04     47.12 o 
   8   7   9      138.27      157.09     82.23 o 
   9   7   9       24.82       49.74     65.09 o 
  -7   8   9      169.81      190.87     64.67 o 
  -6   8   9       64.27       75.50     40.10 o 
  -5   8   9     1075.66     1247.21    109.56 o 
  -4   8   9       61.78      -18.30     28.62 o 
  -3   8   9     1076.44     1041.88     88.90 o 
  -2   8   9      867.39      838.46     77.13 o 
  -1   8   9     3961.36     4195.28    242.29 o 
   0   8   9      279.24      300.93     68.63 o 
   1   8   9     5245.31     5191.33    248.02 o 
   2   8   9        0.11       21.04     22.52 o 
   3   8   9     3291.53     3180.27    119.33 o 
   4   8   9       17.92        0.18     10.95 o 
   5   8   9      990.05      921.05    134.10 o 
   6   8   9        0.49      109.73     60.27 o 
   7   8   9       86.94      115.55     59.53 o 
   8   8   9        6.33      -55.72     55.72 o 
   9   8   9       51.52      211.45     84.37 o 
  -7   9   9       63.83       90.57     81.98 o 
  -6   9   9      415.76      496.48     75.26 o 
  -5   9   9      338.86      321.32     58.14 o 
  -4   9   9     1030.93      979.76     96.41 o 
  -3   9   9      503.65      458.61     61.54 o 
  -2   9   9     3523.78     3539.44    227.33 o 
  -1   9   9     2232.89     1928.55    172.03 o 
   0   9   9     1277.99     1423.54     80.10 o 
   1   9   9     2033.35     1881.91    193.95 o 
   2   9   9      963.39     1041.06     82.20 o 
   3   9   9     2403.08     2590.45    112.56 o 
   4   9   9      464.45      441.29     72.57 o 
   5   9   9      695.76      659.30    104.61 o 
   6   9   9      199.68      227.28     76.21 o 
   7   9   9      132.40      111.20     55.10 o 
   8   9   9       48.68      135.10     66.00 o 
   9   9   9       39.71      -51.99     53.43 o 
  -6  10   9      423.67      604.16     84.59 o 
  -5  10   9        1.42       29.54     37.57 o 
  -4  10   9     1538.95     1578.04    121.37 o 
  -3  10   9        0.71        2.17     32.68 o 
  -2  10   9     2259.36     1639.71    218.96 o 
  -1  10   9      137.25      138.43     22.99 o 
   0  10   9     4260.37     4039.98    258.11 o 
   1  10   9      202.65      178.21     20.81 o 
   2  10   9     1907.92     2015.00    134.61 o 
   3  10   9      172.94      172.04     42.07 o 
   4  10   9     1248.92     1299.63    110.84 o 
   5  10   9      115.80       93.34     17.23 o 
   6  10   9      330.41      467.65    100.09 o 
   7  10   9       77.29       91.95     50.03 o 
   8  10   9      110.46      190.15     88.00 o 
   9  10   9       16.05      -67.69     67.69 o 
  -6  11   9      279.95      379.73     72.03 o 
  -5  11   9      271.22      243.16     59.31 o 
  -4  11   9     1354.17     1444.65    121.22 o 
  -3  11   9      119.85      173.56     43.24 o 
  -2  11   9     1794.42     1820.97    175.28 o 
  -1  11   9      128.81      234.84     68.73 o 
   0  11   9     2725.51     2580.00    107.60 o 
   1  11   9      580.95      495.06     94.75 o 
   2  11   9     1663.56     1843.25    192.13 o 
   3  11   9      499.30      643.38     65.49 o 
   4  11   9     1113.46     1067.80    102.39 o 
   5  11   9       27.12       28.32     24.66 o 
   6  11   9      211.55      231.29     73.45 o 
   7  11   9        2.95      -59.07     61.57 o 
   8  11   9       67.09       52.81     58.93 o 
   9  11   9        0.97       40.04     50.35 o 
  -6  12   9       34.06       63.72     73.72 o 
  -5  12   9      504.61      603.48     83.08 o 
  -4  12   9       49.58       85.80     39.54 o 
  -3  12   9     1011.39     1075.51    101.90 o 
  -2  12   9       92.84       40.02     48.69 o 
  -1  12   9     2092.26     2552.55    214.91 o 
   0  12   9       45.59       68.26     59.51 o 
   1  12   9     1360.42      998.69    265.21 o 
   2  12   9      812.20      775.53    131.33 o 
   3  12   9     1104.83     1066.66     88.22 o 
   4  12   9      225.38      152.09     41.85 o 
   5  12   9      272.18      306.64     79.31 o 
   6  12   9       37.49       63.99     55.56 o 
   7  12   9       50.61       -1.96     46.91 o 
   8  12   9       14.35      112.84     69.65 o 
  -5  13   9      437.54      481.16     75.50 o 
  -4  13   9      162.21      208.93     56.04 o 
  -3  13   9      625.97      725.31     85.70 o 
  -2  13   9       97.49      171.87     68.66 o 
  -1  13   9     1600.30     1565.76    171.40 o 
   0  13   9       75.97       52.34     49.26 o 
   1  13   9      539.89      557.61    110.02 o 
   2  13   9      221.56      251.82     54.92 o 
   3  13   9      854.81      735.27     79.97 o 
   4  13   9       22.04       58.19     25.79 o 
   5  13   9      421.65      524.29    109.65 o 
   6  13   9        0.26       35.19     65.64 o 
   7  13   9      117.03      114.92     75.51 o 
   8  13   9        0.40      145.61     82.40 o 
  -5  14   9       70.67      153.32     84.37 o 
  -4  14   9      424.65      399.29     70.12 o 
  -3  14   9      136.93       91.07    133.32 o 
  -2  14   9      620.82      474.01     99.31 o 
  -1  14   9     1015.33      841.04    135.17 o 
   0  14   9     1877.64     1810.45    199.48 o 
   1  14   9      291.33      380.18    102.24 o 
   2  14   9      318.85      388.89     90.59 o 
   3  14   9      649.40      556.80     87.48 o 
   4  14   9      274.55      361.74     55.07 o 
   5  14   9      213.37      377.89     99.58 o 
   6  14   9       16.98       38.40     48.80 o 
   7  14   9       43.58      114.18     72.63 o 
   8  14   9        4.25      100.83     69.60 o 
  -4  15   9      332.39      320.16     67.67 o 
  -3  15   9        0.27        4.05     59.68 o 
  -2  15   9      902.29     1051.98    150.13 o 
  -1  15   9       48.62       90.11     54.12 o 
   0  15   9      848.95     1038.45    155.71 o 
   1  15   9       13.98       16.30     37.61 o 
   2  15   9      271.06      301.35     82.66 o 
   3  15   9       35.69      -21.66     29.11 o 
   4  15   9      154.78      118.20     35.03 o 
   5  15   9        6.88       75.04     73.65 o 
   6  15   9       60.05      182.45     85.47 o 
   7  15   9        1.75       53.02     73.05 o 
  -4  16   9       75.41       72.93     49.69 o 
  -3  16   9      150.01       75.27     39.58 o 
  -2  16   9      410.13      341.57     97.33 o 
  -1  16   9      186.77      279.15     85.31 o 
   0  16   9      406.36      465.89     81.58 o 
   1  16   9      172.33      177.88     52.77 o 
   2  16   9      261.44      265.83     86.03 o 
   3  16   9       19.59       18.26     26.76 o 
   4  16   9      152.05      107.53     39.90 o 
   5  16   9       13.12       53.49     52.92 o 
   6  16   9       68.33      150.16     79.08 o 
   7  16   9        2.71       -5.45     52.32 o 
  -3  17   9      263.49      346.61    101.25 o 
  -2  17   9       42.53       55.03     48.81 o 
  -1  17   9      411.70      549.04     91.77 o 
   0  17   9       14.71        2.00     36.69 o 
   1  17   9      239.39      266.57     86.37 o 
   2  17   9       66.39      112.94     66.10 o 
   3  17   9      188.44      304.44     63.87 o 
   4  17   9       25.80       15.63     31.67 o 
   5  17   9       73.93       77.21     56.50 o 
   6  17   9       11.31       82.26     66.85 o 
   7  17   9       10.71      142.93     89.09 o 
  -3  18   9      187.47      191.65    103.47 o 
  -2  18   9       37.01      143.95     57.07 o 
  -1  18   9      246.67      294.99     71.05 o 
   0  18   9       50.96       48.22     71.91 o 
   1  18   9      210.45      246.73     90.77 o 
   2  18   9       16.99      145.38     70.52 o 
   3  18   9      190.51      317.66     66.40 o 
   4  18   9        1.52      -70.80     70.80 o 
   5  18   9       67.24       30.65     52.46 o 
   6  18   9        0.21       42.28     62.00 o 
  -2  19   9      119.80      123.30     51.63 o 
  -1  19   9       57.87       72.29     51.04 o 
   0  19   9      181.93      212.23     88.24 o 
   1  19   9       47.35        1.94     64.85 o 
   2  19   9      131.56      265.72     95.98 o 
   3  19   9       48.82       13.36     96.12 o 
   4  19   9       31.61      -21.80     59.20 o 
   5  19   9       23.13       52.90     59.37 o 
  -1  20   9        0.46      153.43     93.57 o 
   0  20   9      134.21      305.59    111.10 o 
   1  20   9        0.01        9.11     52.26 o 
   2  20   9      121.13      210.88     86.17 o 
   3  20   9        0.25       53.77     40.76 o 
   4  20   9       30.41       53.49     52.25 o 
   2  21   9       50.95      122.66     76.36 o 
  -1 -20  10       51.64      -28.22     52.97 o 
   0 -20  10        1.22       60.42     62.89 o 
  -3 -19  10       14.52      105.78     66.50 o 
  -2 -19  10        7.95       -3.68     49.14 o 
  -1 -19  10       51.42       26.41     36.47 o 
   0 -19  10       30.44      191.38     83.44 o 
   1 -19  10       67.64      100.55     51.04 o 
   2 -19  10       38.96       65.68     41.32 o 
  -4 -18  10       34.08      127.55     75.97 o 
  -3 -18  10        3.47       47.31     33.57 o 
  -2 -18  10       74.22       99.23     45.02 o 
  -1 -18  10        5.09      -10.67     57.19 o 
   0 -18  10      147.81      287.58     86.53 o 
   1 -18  10       31.13       66.72     42.65 o 
   2 -18  10      116.60      105.15     79.81 o 
   3 -18  10       15.26      -13.79     45.57 o 
  -4 -17  10       54.21       78.36     63.00 o 
  -3 -17  10        4.13       25.92     28.90 o 
  -2 -17  10      134.14      131.16     45.60 o 
  -1 -17  10       19.86      -18.95     51.46 o 
   0 -17  10      257.10      387.45    101.00 o 
   1 -17  10        1.74       14.14     33.67 o 
   2 -17  10      210.42      262.47     61.18 o 
   3 -17  10        5.88      -20.72     35.03 o 
   4 -17  10      127.60      307.57    110.81 o 
  -5 -16  10       32.85       87.53     40.64 o 
  -4 -16  10       20.78       47.80     33.73 o 
  -3 -16  10       37.43       37.74     31.83 o 
  -2 -16  10       80.72       71.83     41.45 o 
  -1 -16  10      148.04      114.98     40.51 o 
   0 -16  10      135.35      240.74     81.51 o 
   1 -16  10      101.64       76.85     89.94 o 
   2 -16  10      174.91      218.05     60.02 o 
   3 -16  10       93.53      142.43     91.06 o 
   4 -16  10      150.17      142.39     76.49 o 
   5 -16  10       66.27       25.91     49.29 o 
  -5 -15  10       66.01      140.58     72.92 o 
  -4 -15  10        6.25       87.85     38.69 o 
  -3 -15  10       48.33       74.15     34.78 o 
  -2 -15  10        1.09       39.29     88.41 o 
  -1 -15  10      277.23      264.41     51.31 o 
   0 -15  10        0.09       -8.66     42.36 o 
   1 -15  10      297.63      344.09     65.62 o 
   2 -15  10       20.02       73.02     38.19 o 
   3 -15  10      385.32      376.77     95.36 o 
   4 -15  10       34.98       23.72     45.16 o 
   5 -15  10      206.16      201.54     87.68 o 
  -6 -14  10       25.30       35.65     36.62 o 
  -5 -14  10       42.62       46.78     33.50 o 
  -4 -14  10      113.78      147.80     42.68 o 
  -3 -14  10        5.45      -29.06     29.06 o 
  -2 -14  10      144.08      124.24     39.49 o 
  -1 -14  10      227.50      186.16     57.14 o 
   0 -14  10      203.70      158.53     66.98 o 
   1 -14  10      279.36      332.66     63.75 o 
   2 -14  10      118.20      100.79     72.83 o 
   3 -14  10      398.99      549.84    107.42 o 
   4 -14  10       27.43      -43.88     48.76 o 
   5 -14  10      183.25      313.99     67.75 o 
   6 -14  10        4.77       66.97     42.13 o 
  -6 -13  10       59.48      102.13     42.91 o 
  -5 -13  10        4.26       54.97     52.74 o 
  -4 -13  10      217.97      248.41     52.52 o 
  -3 -13  10        9.88      -16.22     24.03 o 
  -2 -13  10      297.44      315.33     51.59 o 
  -1 -13  10      123.56      182.90     47.85 o 
   0 -13  10      704.22      654.07     79.34 o 
   1 -13  10      137.19       90.87     47.51 o 
   2 -13  10      632.36      692.39     85.49 o 
   3 -13  10      117.48       82.46     64.46 o 
   4 -13  10      420.86      342.20     65.07 o 
   5 -13  10       16.33       43.23     31.87 o 
   6 -13  10       63.14      112.89     55.42 o 
  -6 -12  10       62.69       80.22     49.31 o 
  -5 -12  10       19.65       -0.92     26.49 o 
  -4 -12  10      291.15      426.74     84.25 o 
  -3 -12  10      122.85      144.91     40.23 o 
  -2 -12  10      673.83      760.59     73.98 o 
  -1 -12  10      108.16       86.82     32.56 o 
   0 -12  10     1126.48     1034.62     95.87 o 
   1 -12  10       41.20       36.00     49.70 o 
   2 -12  10      796.66      812.75     69.78 o 
   3 -12  10       88.95      113.79     36.31 o 
   4 -12  10      768.08      869.26    105.06 o 
   5 -12  10       45.85       65.04     93.03 o 
   6 -12  10      145.22      204.58     36.89 o 
   7 -12  10        0.27       34.74     44.08 o 
  -7 -11  10       30.89       43.57     30.18 o 
  -6 -11  10       11.21       29.69     84.36 o 
  -5 -11  10       96.70      128.65     40.75 o 
  -4 -11  10      122.60      131.83     39.03 o 
  -3 -11  10      548.67      477.43     58.96 o 
  -2 -11  10      235.43      232.05     56.23 o 
  -1 -11  10     1742.86     1796.33    104.49 o 
   0 -11  10      432.06      455.18     76.68 o 
   1 -11  10      799.31      642.25     65.90 o 
   2 -11  10      348.33      279.14     28.44 o 
   3 -11  10      855.90      901.67     89.66 o 
   4 -11  10      585.41      538.43     73.22 o 
   5 -11  10      437.90      433.91     55.79 o 
   6 -11  10      125.57      120.56     38.93 o 
   7 -11  10       83.38       16.65     22.92 o 
  -7 -10  10       37.70       52.87     34.26 o 
  -6 -10  10       19.09       43.85     85.21 o 
  -5 -10  10      173.08      262.43     53.08 o 
  -4 -10  10        3.74       24.01     25.61 o 
  -3 -10  10      944.33     1030.95    133.94 o 
  -2 -10  10       85.49       51.34     23.03 o 
  -1 -10  10     2727.12     2712.43    250.59 o 
   0 -10  10       21.20       15.05     27.89 o 
   1 -10  10      873.60      924.10     73.24 o 
   2 -10  10       18.44       26.17     19.15 o 
   3 -10  10     1524.64     1525.99    110.39 o 
   4 -10  10        5.35        5.24     30.14 o 
   5 -10  10      747.73      838.43     71.86 o 
   6 -10  10       10.80      -19.36     19.36 o 
   7 -10  10      239.44      292.93     43.24 o 
   8 -10  10        7.04       42.94     60.77 o 
  -7  -9  10       17.18      -33.78     43.88 o 
  -6  -9  10      111.77      113.36     41.22 o 
  -5  -9  10      142.76      180.68     44.54 o 
  -4  -9  10      240.79      306.70     88.66 o 
  -3  -9  10      683.64      657.67     66.07 o 
  -2  -9  10     1104.10     1062.60     74.61 o 
  -1  -9  10     1130.49     1103.96     72.81 o 
   0  -9  10      568.46      617.23     45.99 o 
   1  -9  10      481.16      458.58     44.53 o 
   2  -9  10     1212.10     1084.78     64.92 o 
   3  -9  10     1303.39      779.23    208.69 o 
   4  -9  10      380.22      407.24     60.52 o 
   5  -9  10      657.93      594.80     69.71 o 
   6  -9  10      104.81       70.98     24.13 o 
   7  -9  10      237.82      192.37     34.86 o 
   8  -9  10       45.86       54.89     34.64 o 
  -7  -8  10        2.55       26.71     48.59 o 
  -6  -8  10      123.01       59.83     28.73 o 
  -5  -8  10        4.60       51.48     29.32 o 
  -4  -8  10      480.13      516.77     91.30 o 
  -3  -8  10       40.50       48.11     23.85 o 
  -2  -8  10     2437.47     2537.85    109.66 o 
  -1  -8  10       32.48       37.25     17.75 o 
   0  -8  10     2135.57     2063.60     64.08 o 
   1  -8  10      154.69       98.78     26.02 o 
   2  -8  10     3357.58     3129.82    141.23 o 
   3  -8  10       67.56       57.04     17.05 o 
   4  -8  10     1359.55     1334.01    102.12 o 
   5  -8  10       78.12       85.06     24.33 o 
   6  -8  10      412.55      365.11     41.58 o 
   7  -8  10       47.17       17.21     23.89 o 
   8  -8  10      177.28      270.64     51.58 o 
  -7  -7  10       95.99      179.88     71.06 o 
  -6  -7  10       62.17       85.92     45.23 o 
  -5  -7  10      112.00      142.26     37.66 o 
  -4  -7  10      562.10      589.21     72.24 o 
  -3  -7  10      591.70      649.96     62.00 o 
  -2  -7  10     2237.56     2308.57    173.20 o 
  -1  -7  10      880.81      943.62     63.19 o 
   0  -7  10     2934.29     2924.11     88.29 o 
   1  -7  10      483.03      457.91     58.46 o 
   2  -7  10     5268.40     4699.17    144.09 o 
   3  -7  10      328.34      256.95     61.69 o 
   4  -7  10     1187.85     1177.31     91.88 o 
   5  -7  10       42.11       39.52     19.74 o 
   6  -7  10      518.65      519.40     48.20 o 
   7  -7  10       25.14       -8.49     20.56 o 
   8  -7  10      251.04      274.40     52.06 o 
  -7  -6  10      220.88      241.24     82.38 o 
  -6  -6  10        0.48       16.80     38.64 o 
  -5  -6  10      285.45      209.51     43.23 o 
  -4  -6  10       49.32        3.80     36.35 o 
  -3  -6  10     2000.33     2048.07    103.41 o 
  -2  -6  10      382.24      374.36     41.95 o 
  -1  -6  10     3093.98     3067.32     99.19 o 
   0  -6  10      368.08      366.22     38.10 o 
   1  -6  10     3676.84     3699.25    150.42 o 
   2  -6  10     1628.44     1599.46     57.13 o 
   3  -6  10     1309.62     1155.35     77.55 o 
   4  -6  10      587.07      569.32     54.26 o 
   5  -6  10      920.68      942.31     72.90 o 
   6  -6  10      210.95      207.04     31.05 o 
   7  -6  10      283.05      284.16     38.89 o 
   8  -6  10      123.50      113.28     35.86 o 
   9  -6  10       36.92       88.89     64.83 o 
  -8  -5  10       13.99       40.03     35.42 o 
  -7  -5  10      158.32      190.34     55.32 o 
  -6  -5  10       97.25       71.29     40.56 o 
  -5  -5  10      359.44      294.66     42.83 o 
  -4  -5  10      180.60      244.24     66.08 o 
  -3  -5  10     3835.87     3664.33    208.34 o 
  -2  -5  10      333.39      366.39     30.36 o 
  -1  -5  10     4800.03     4863.04    177.39 o 
   0  -5  10      301.12      281.47     39.30 o 
   1  -5  10     4351.19     4552.90    186.44 o 
   2  -5  10     1743.85     1675.19     56.49 o 
   3  -5  10     1722.98     1510.24     64.84 o 
   4  -5  10       35.17       28.43     32.11 o 
   5  -5  10     1609.04     1846.71     97.37 o 
   6  -5  10       18.89       53.58     20.38 o 
   7  -5  10      448.80      497.57     53.02 o 
   8  -5  10        7.53       -9.05     32.46 o 
   9  -5  10       87.63       50.93     42.69 o 
  -8  -4  10       62.59       94.93     72.54 o 
  -7  -4  10       41.29       82.49     42.00 o 
  -6  -4  10      415.83      554.34     76.03 o 
  -5  -4  10      186.59      192.76     43.94 o 
  -4  -4  10     1002.24     1010.22     72.02 o 
  -3  -4  10     1020.62      889.02     37.46 o 
  -2  -4  10     1079.98     1107.08     48.34 o 
  -1  -4  10     3614.23     3277.88    309.19 o 
   0  -4  10     5908.00     5970.17    209.65 o 
   1  -4  10     3659.10     3571.52    106.75 o 
   2  -4  10    16458.44    16378.40    188.82 o 
   3  -4  10     1202.01     1186.28     43.62 o 
   4  -4  10     1562.93     1603.50     59.21 o 
   5  -4  10     1090.35     1059.45     51.15 o 
   6  -4  10      801.03      751.92     56.26 o 
   7  -4  10      238.60      276.48     38.74 o 
   8  -4  10       37.59       58.87     29.89 o 
   9  -4  10       72.19       64.13     42.84 o 
  -8  -3  10       78.04       13.60     65.58 o 
  -7  -3  10        9.21       94.10     54.84 o 
  -6  -3  10      535.46      625.78    115.09 o 
  -5  -3  10        9.10      -20.74     35.94 o 
  -4  -3  10     1668.85     1460.17     68.78 o 
  -3  -3  10      155.81      160.35     16.58 o 
  -2  -3  10     4389.73     4051.79    110.15 o 
  -1  -3  10       79.85      112.27     23.24 o 
   0  -3  10    10831.60    11349.71    216.65 o 
   1  -3  10        0.90       15.59     10.12 o 
   2  -3  10    25960.14    26592.35    329.67 o 
   3  -3  10      109.66      103.70     12.26 o 
   4  -3  10     3148.53     3041.26     72.37 o 
   5  -3  10       24.70       27.10     23.65 o 
   6  -3  10     1554.60     1610.92     65.85 o 
   7  -3  10       19.70       22.34     16.29 o 
   8  -3  10      155.54      224.51     53.31 o 
   9  -3  10       23.57       27.44     46.90 o 
  -8  -2  10       35.10       38.73     60.56 o 
  -7  -2  10       94.69       92.43     47.48 o 
  -6  -2  10      282.31      215.57     80.30 o 
  -5  -2  10      199.90      228.15     69.45 o 
  -4  -2  10     1246.48     1124.28    128.14 o 
  -3  -2  10     1619.35     1464.68     83.43 o 
  -2  -2  10     2239.48     2247.41    122.10 o 
  -1  -2  10      615.79      801.95     31.80 o 
   0  -2  10     6396.90     6695.79    134.51 o 
   1  -2  10     3051.09     2846.42     62.99 o 
   2  -2  10    10030.14     9880.56    155.47 o 
   3  -2  10      764.86      732.62     25.58 o 
   4  -2  10     2765.91     2936.07     64.35 o 
   5  -2  10      478.07      385.39     28.17 o 
   6  -2  10     1390.52     1319.28     60.31 o 
   7  -2  10       33.24       -6.82     25.95 o 
   8  -2  10      173.10      182.61     63.09 o 
   9  -2  10        0.35      -10.70     62.11 o 
  -8  -1  10        0.04       75.65     72.59 o 
  -7  -1  10      231.51      307.12     87.48 o 
  -6  -1  10        1.83      -64.99     64.99 o 
  -5  -1  10      940.40     1050.90    131.90 o 
  -4  -1  10       98.86       44.62     35.71 o 
  -3  -1  10     5431.25     5058.12    237.82 o 
  -2  -1  10      338.90      251.78     25.01 o 
  -1  -1  10     9197.84     8264.06    329.34 o 
   0  -1  10      510.45      467.15     26.58 o 
   1  -1  10     4153.81     4037.39    127.28 o 
   2  -1  10     1500.16     1539.80     41.21 o 
   3  -1  10     2707.97     2449.05     86.98 o 
   4  -1  10      738.49      644.16     30.15 o 
   5  -1  10     2195.03     2089.02     84.33 o 
   6  -1  10      407.73      469.19     34.94 o 
   7  -1  10      223.37      227.41     38.24 o 
   8  -1  10       75.63       54.00     47.51 o 
   9  -1  10       24.16      -34.04     34.04 o 
  -8   0  10       50.09       -7.60     51.56 o 
  -7   0  10      194.63      235.72     82.50 o 
  -6   0  10      194.49      144.18     67.19 o 
  -5   0  10     1011.42     1204.31    144.82 o 
  -4   0  10     1048.77     1163.56    129.94 o 
  -3   0  10     2539.83     2741.69    176.30 o 
  -2   0  10      782.46      640.35     48.16 o 
  -1   0  10     2756.38     3167.12     65.06 o 
   0   0  10      225.77      223.75     13.78 o 
   1   0  10     4033.01     3837.61    171.99 o 
   2   0  10       44.63       30.07      8.86 o 
   3   0  10     4698.83     4628.93     81.78 o 
   4   0  10      102.30       82.19     11.94 o 
   5   0  10     2594.38     2478.00     63.12 o 
   6   0  10        2.60       19.04     13.15 o 
   7   0  10      401.97      455.35     50.24 o 
   8   0  10        2.07      -32.58     58.07 o 
   9   0  10       42.56       43.70     34.02 o 
  -8   1  10      133.23      180.11     89.26 o 
  -7   1  10       10.33      -36.57     45.63 o 
  -6   1  10      655.75      686.39    120.73 o 
  -5   1  10      127.17      130.30     63.46 o 
  -4   1  10     4493.26     4381.04    250.61 o 
  -3   1  10      271.52      302.11     63.79 o 
  -2   1  10     4128.46     3899.35    108.34 o 
  -1   1  10     3846.13     3722.16     79.32 o 
   0   1  10     5624.56     5483.98    133.63 o 
   1   1  10     4562.90     4323.39    224.45 o 
   2   1  10     2350.94     2250.34     70.68 o 
   3   1  10     1343.18     1302.64     39.29 o 
   4   1  10     1350.35     1382.59     51.19 o 
   5   1  10     1195.21     1072.74     35.54 o 
   6   1  10      462.68      428.08     46.70 o 
   7   1  10      356.76      385.73     46.80 o 
   8   1  10      160.16      207.02     39.40 o 
   9   1  10       31.41      119.81     41.31 o 
  -7   2  10       73.80       93.01     65.60 o 
  -6   2  10      400.60      310.16     81.29 o 
  -5   2  10       27.20       65.56     44.47 o 
  -4   2  10     3954.40     3921.92    239.51 o 
  -3   2  10      543.63      496.42     62.33 o 
  -2   2  10     3724.89     3882.15    111.29 o 
  -1   2  10      107.27      101.41     24.74 o 
   0   2  10     8343.67     8919.66    178.49 o 
   1   2  10      731.33      577.88     26.44 o 
   2   2  10     5611.89     5337.35    136.54 o 
   3   2  10     1488.90     1333.51     77.03 o 
   4   2  10     2495.92     2489.04     52.83 o 
   5   2  10        6.01       17.66     18.11 o 
   6   2  10     1077.45     1043.10     96.35 o 
   7   2  10       68.87       52.34     21.98 o 
   8   2  10      232.68      279.06     46.55 o 
   9   2  10        1.91       19.32     98.37 o 
  -7   3  10      249.55      288.72     85.07 o 
  -6   3  10       63.90       91.93     58.61 o 
  -5   3  10      441.96      336.50     81.55 o 
  -4   3  10     1244.47     1261.28    102.27 o 
  -3   3  10     3128.83     3049.74    142.29 o 
  -2   3  10     1692.76     1800.33    101.16 o 
  -1   3  10     4236.91     4321.35    144.35 o 
   0   3  10     3497.18     3857.69    119.77 o 
   1   3  10     4351.51     4325.03     80.32 o 
   2   3  10     4481.86     4822.03     95.67 o 
   3   3  10     2773.45     2370.52     87.51 o 
   4   3  10     1386.84     1303.48     42.62 o 
   5   3  10     1052.17      896.34     85.31 o 
   6   3  10      734.79      731.23     81.80 o 
   7   3  10       55.32        1.87     30.84 o 
   8   3  10      119.74       58.97     56.78 o 
   9   3  10       16.62      -20.56     43.83 o 
  -7   4  10      287.61      382.65     75.32 o 
  -6   4  10       36.82      -13.87     37.71 o 
  -5   4  10      671.77      686.78     81.81 o 
  -4   4  10       76.35       18.97     63.43 o 
  -3   4  10     4352.90     4476.37    180.64 o 
  -2   4  10       50.49       45.12     21.97 o 
  -1   4  10     7688.32     8158.04    204.15 o 
   0   4  10      191.67      204.46     24.68 o 
   1   4  10     9764.73    10005.26    416.17 o 
   2   4  10     1206.47     1520.64     63.22 o 
   3   4  10     4060.50     3556.27    108.98 o 
   4   4  10      515.11      460.27     22.77 o 
   5   4  10     2902.17     2736.76    128.05 o 
   6   4  10       57.93      106.29     39.58 o 
   7   4  10      244.28      221.26     54.63 o 
   8   4  10        6.94       19.33     47.86 o 
   9   4  10       57.34      141.96     76.94 o 
  -7   5  10      161.92      227.95     61.64 o 
  -6   5  10      334.10      350.00     66.76 o 
  -5   5  10      441.43      350.43     71.63 o 
  -4   5  10      916.39      821.60     83.75 o 
  -3   5  10     3045.69     2811.55    143.07 o 
  -2   5  10     1015.65     1003.45     77.83 o 
  -1   5  10     4217.35     4240.60    150.82 o 
   0   5  10     1672.11     1472.21     81.12 o 
   1   5  10     8384.35     8827.36    472.76 o 
   2   5  10      111.48      123.07     31.90 o 
   3   5  10     1670.18     1691.95     53.46 o 
   4   5  10       25.90        9.58      9.68 o 
   5   5  10     2283.81     2155.74    207.71 o 
   6   5  10      154.18      197.74     49.66 o 
   7   5  10      134.11       89.31     43.59 o 
   8   5  10       14.43       71.08     66.56 o 
   9   5  10       95.83      221.16     92.30 o 
  -7   6  10        9.89       42.69     47.65 o 
  -6   6  10      568.01      681.46     88.07 o 
  -5   6  10       14.05       27.72     31.44 o 
  -4   6  10     2056.98     1805.57    123.83 o 
  -3   6  10      192.75      179.49     42.90 o 
  -2   6  10     4176.54     4031.18    160.87 o 
  -1   6  10      804.85      905.47     73.28 o 
   0   6  10     3470.24     3589.90    221.69 o 
   1   6  10     2478.93     2591.58    156.70 o 
   2   6  10     3649.09     3817.37    148.87 o 
   3   6  10      275.75      320.37     24.24 o 
   4   6  10      901.34      919.65     43.00 o 
   5   6  10      827.56      652.45     38.61 o 
   6   6  10      731.00      863.46     91.91 o 
   7   6  10       29.59      -28.28     40.69 o 
   8   6  10       83.40      203.42     88.69 o 
   9   6  10       66.33      156.85     84.95 o 
  -7   7  10       54.25       56.16     44.17 o 
  -6   7  10      478.17      541.24     81.03 o 
  -5   7  10      204.59      173.40     47.23 o 
  -4   7  10     1900.34     1820.95    126.08 o 
  -3   7  10      103.20       60.59     40.94 o 
  -2   7  10     3001.24     2820.57    138.87 o 
  -1   7  10      413.39      445.13     55.06 o 
   0   7  10     2966.63     3000.26    206.41 o 
   1   7  10      512.74      517.57     97.38 o 
   2   7  10     5522.71     5701.87    150.68 o 
   3   7  10      329.08      332.37     32.17 o 
   4   7  10     1911.66     2004.13     89.67 o 
   5   7  10        4.00        7.04     13.47 o 
   6   7  10      978.90      999.22    100.56 o 
   7   7  10        0.82        7.59     42.05 o 
   8   7  10      159.18      230.75     86.49 o 
   9   7  10       11.68      -49.73     58.29 o 
  -7   8  10      211.34      201.17     71.66 o 
  -6   8  10       57.17       51.54     38.00 o 
  -5   8  10      897.30     1019.48    103.84 o 
  -4   8  10      395.93      464.24     68.31 o 
  -3   8  10     1048.26     1113.63     94.92 o 
  -2   8  10      324.70      334.62     52.81 o 
  -1   8  10     2295.53     2573.84    196.02 o 
   0   8  10      944.81      908.17    118.45 o 
   1   8  10     3713.17     3772.07    208.14 o 
   2   8  10     1350.89     1351.64     75.78 o 
   3   8  10     1472.60     1481.48     84.00 o 
   4   8  10     1133.71     1135.64     71.57 o 
   5   8  10      359.65      393.76     98.30 o 
   6   8  10      453.77      494.45     99.05 o 
   7   8  10       49.43      134.10     69.95 o 
   8   8  10      130.05      110.93     67.67 o 
   9   8  10        7.08      112.89     75.10 o 
  -6   9  10       31.41       29.10     36.42 o 
  -5   9  10      810.33      921.00     99.32 o 
  -4   9  10       14.32       87.78     42.42 o 
  -3   9  10      954.81      959.01     90.48 o 
  -2   9  10        1.25      -22.83     23.66 o 
  -1   9  10     2928.25     2846.34    212.65 o 
   0   9  10       15.79       24.15     20.48 o 
   1   9  10     3355.79     3220.77    217.16 o 
   2   9  10       21.61       -1.86     25.78 o 
   3   9  10     1528.34     1602.49     89.35 o 
   4   9  10       99.50       60.61     18.34 o 
   5   9  10      983.90      807.39    214.81 o 
   6   9  10       14.78       34.32     39.19 o 
   7   9  10      144.39      249.80     87.07 o 
   8   9  10       23.13       38.93     56.23 o 
   9   9  10       26.83        6.85     49.02 o 
  -6  10  10      222.42      237.65    140.34 o 
  -5  10  10      277.41      283.53     63.74 o 
  -4  10  10      734.71      870.79     96.45 o 
  -3  10  10      497.99      559.68     71.63 o 
  -2  10  10     2538.75     2602.85    144.98 o 
  -1  10  10     2024.83     1945.57    142.10 o 
   0  10  10     1873.47     1862.91     96.16 o 
   1  10  10     2070.85     1764.29     84.15 o 
   2  10  10      731.77      794.98     76.18 o 
   3  10  10      734.02      816.95     67.74 o 
   4  10  10      301.67      325.90     39.69 o 
   5  10  10      974.25      803.34    173.33 o 
   6  10  10       77.27      101.69     54.72 o 
   7  10  10      141.25      142.56     70.93 o 
   8  10  10        7.85       26.38     51.26 o 
   9  10  10       17.18       44.78     65.53 o 
  -6  11  10      330.63      440.03     78.10 o 
  -5  11  10        2.31       23.36     38.43 o 
  -4  11  10     1058.18     1103.28    108.75 o 
  -3  11  10       62.62       15.28     33.79 o 
  -2  11  10     1065.11     1008.00     95.86 o 
  -1  11  10      747.53      532.50     51.31 o 
   0  11  10     2244.77     1886.89    215.91 o 
   1  11  10      216.13      208.50     25.00 o 
   2  11  10     2077.43     2238.33    129.65 o 
   3  11  10      242.87      170.00     37.40 o 
   4  11  10     1329.53     1508.24     97.28 o 
   5  11  10      324.02      227.77     74.33 o 
   6  11  10      231.39      136.56     66.92 o 
   7  11  10       26.21      -17.90     42.63 o 
   8  11  10       54.33      162.98     81.41 o 
  -5  12  10      135.55      136.72     51.57 o 
  -4  12  10      573.56      548.52     79.88 o 
  -3  12  10      233.49      265.19     47.59 o 
  -2  12  10     1493.97     1455.92    166.34 o 
  -1  12  10       49.29      120.60     54.53 o 
   0  12  10     2504.38     2800.00    233.90 o 
   1  12  10       43.90      -13.38     49.35 o 
   2  12  10     2096.41     2311.19    223.68 o 
   3  12  10        4.98        0.74     33.85 o 
   4  12  10      895.82      880.19     79.22 o 
   5  12  10        8.71       42.46     45.80 o 
   6  12  10      219.62      289.13     90.36 o 
   7  12  10        7.93      -64.61     64.61 o 
   8  12  10       60.36      158.07     85.41 o 
  -5  13  10      346.08      447.05     76.56 o 
  -4  13  10       93.54       51.39     37.98 o 
  -3  13  10      799.92      826.31     93.79 o 
  -2  13  10      103.73       33.51     38.31 o 
  -1  13  10      719.39      804.65    131.67 o 
   0  13  10      317.02      419.05    101.44 o 
   1  13  10      168.29      142.30     56.70 o 
   2  13  10      141.70       56.74     42.88 o 
   3  13  10      473.88      587.65    141.11 o 
   4  13  10      187.64      181.49     53.80 o 
   5  13  10      231.46      351.71     93.39 o 
   6  13  10      156.82      235.46     88.06 o 
   7  13  10       51.26       34.68     58.08 o 
   8  13  10       26.31        0.85     59.57 o 
  -5  14  10      209.03      204.91     57.40 o 
  -4  14  10       40.87       29.09     33.00 o 
  -3  14  10      586.14      671.38    164.08 o 
  -2  14  10      139.71      254.59     81.86 o 
  -1  14  10     1180.64     1113.40    154.91 o 
   0  14  10      167.10      338.17     95.25 o 
   1  14  10      418.80      524.27    113.60 o 
   2  14  10        4.43       28.17     34.61 o 
   3  14  10      519.94      440.25     66.38 o 
   4  14  10        2.17       23.86     26.36 o 
   5  14  10      109.92        0.95     41.10 o 
   6  14  10       34.07       39.86     56.49 o 
   7  14  10       43.25       80.88     65.68 o 
   8  14  10        2.24       -6.84     52.04 o 
  -4  15  10      201.46      184.12     55.21 o 
  -3  15  10      210.18      107.04     50.20 o 
  -2  15  10      476.52      740.55    132.87 o 
  -1  15  10      469.24      544.50    116.68 o 
   0  15  10      439.44      709.19    135.63 o 
   1  15  10      418.07      318.28     99.56 o 
   2  15  10      364.65      343.74     90.78 o 
   3  15  10      350.81      320.80     60.59 o 
   4  15  10      229.46      213.94     49.26 o 
   5  15  10       68.56       22.25     48.54 o 
   6  15  10        7.83      194.86     82.69 o 
   7  15  10       25.23      128.20     76.05 o 
  -4  16  10      148.50      180.47     81.56 o 
  -3  16  10        0.05      -21.56     48.64 o 
  -2  16  10      545.20      612.46    125.91 o 
  -1  16  10       22.15       54.99     64.40 o 
   0  16  10      516.39      680.28    137.98 o 
   1  16  10       26.13      -43.23     43.23 o 
   2  16  10      370.92      311.29     89.78 o 
   3  16  10       26.98        5.40     30.26 o 
   4  16  10      179.84      235.14     51.89 o 
   5  16  10       11.39       67.51     63.60 o 
   6  16  10       27.81       18.86     50.17 o 
   7  16  10        0.94      -48.62     62.70 o 
  -3  17  10       81.44      114.45     56.03 o 
  -2  17  10      304.77      291.73     90.83 o 
  -1  17  10      139.11      127.74     76.39 o 
   0  17  10      210.61      299.27     70.43 o 
   1  17  10       53.76      134.40     54.22 o 
   2  17  10      206.27      255.28     84.00 o 
   3  17  10       16.12       67.92     41.11 o 
   4  17  10       96.75      121.89     62.87 o 
   5  17  10        0.34       31.48     61.78 o 
   6  17  10       32.40       13.93     49.83 o 
  -2  18  10       38.61       30.68     43.76 o 
  -1  18  10      239.97      336.11     86.27 o 
   0  18  10       21.69       -5.18     41.45 o 
   1  18  10      174.36      227.66     91.30 o 
   2  18  10       44.35      -30.25     53.37 o 
   3  18  10      111.91      141.43     59.93 o 
   4  18  10       19.82      -68.23     68.23 o 
   5  18  10       31.03       -7.01     49.76 o 
   6  18  10        4.49      -38.69     59.37 o 
  -1  19  10      154.82      128.45     54.77 o 
   0  19  10       11.51      104.11     76.04 o 
   1  19  10      144.20      196.84     82.21 o 
   2  19  10        2.35       22.24     50.44 o 
   3  19  10      136.65      351.81     75.53 o 
   4  19  10        0.82      -50.02     71.26 o 
   5  19  10       44.74       39.03     54.74 o 
   0  20  10       60.95      103.64     79.89 o 
   1  20  10       30.56      -32.10     64.69 o 
   2  20  10       44.24       23.57     55.74 o 
   3  20  10       37.80       45.11     54.13 o 
   4  20  10       18.41        1.76     67.79 o 
  -2 -19  11       11.55        1.44     52.66 o 
  -1 -19  11       49.05       70.40     54.39 o 
   0 -19  11        7.39       79.01     59.56 o 
   1 -19  11       66.43      108.78     77.23 o 
   2 -19  11       15.40        5.18     34.85 o 
  -3 -18  11       11.62       23.53     59.51 o 
  -2 -18  11        4.14      -46.51     70.47 o 
  -1 -18  11       52.72       60.71     56.85 o 
   0 -18  11       15.41      113.52     66.64 o 
   1 -18  11       90.25      179.47     81.41 o 
   2 -18  11        2.04       39.80     68.21 o 
   3 -18  11      106.99      222.14     62.81 o 
  -4 -17  11       18.11       75.97     62.75 o 
  -3 -17  11       11.71       -0.72     44.07 o 
  -2 -17  11       96.33      117.97     67.69 o 
  -1 -17  11        9.75      -37.82     37.82 o 
   0 -17  11      141.87      190.69     57.26 o 
   1 -17  11       41.92      151.04     72.46 o 
   2 -17  11       87.81       70.18     83.38 o 
   3 -17  11       48.23      103.04     48.02 o 
   4 -17  11       59.11       50.71     41.84 o 
  -4 -16  11       22.51      120.38     60.70 o 
  -3 -16  11        0.85      131.75     67.71 o 
  -2 -16  11      178.45      122.37     41.97 o 
  -1 -16  11       15.62       -6.06     24.81 o 
   0 -16  11      248.51      287.92     64.01 o 
   1 -16  11        0.29      -55.82     55.82 o 
   2 -16  11      249.71      308.69     71.07 o 
   3 -16  11        0.21       -7.22     45.00 o 
   4 -16  11      132.59      120.54     56.24 o 
   5 -16  11        0.24      -71.82     71.82 o 
  -5 -15  11       34.46       27.91     47.05 o 
  -4 -15  11        3.42      152.74     71.77 o 
  -3 -15  11       29.50       71.57     30.65 o 
  -2 -15  11       90.41      124.33     39.57 o 
  -1 -15  11      179.30      210.43     48.45 o 
   0 -15  11      174.59      153.80     50.36 o 
   1 -15  11       91.53       55.73     58.19 o 
   2 -15  11      238.73      253.75     63.18 o 
   3 -15  11      140.59       66.58     73.33 o 
   4 -15  11      159.17      205.43     89.32 o 
   5 -15  11       50.29        8.13     49.03 o 
  -5 -14  11       85.12      178.12     78.54 o 
  -4 -14  11       11.01       65.30     75.93 o 
  -3 -14  11      146.46      163.77     44.13 o 
  -2 -14  11       10.30       24.66     36.94 o 
  -1 -14  11      262.19      251.51     48.63 o 
   0 -14  11        3.03       24.58     54.91 o 
   1 -14  11      226.30      257.98     74.43 o 
   2 -14  11       26.76       17.24     32.70 o 
   3 -14  11      389.09      484.28     82.07 o 
   4 -14  11       54.25       70.48     41.43 o 
   5 -14  11      241.41      308.43     69.86 o 
   6 -14  11       17.95       14.05     33.03 o 
  -6 -13  11       20.99      -49.48     56.66 o 
  -5 -13  11       84.20      108.93     69.39 o 
  -4 -13  11      115.01      107.50     67.02 o 
  -3 -13  11      116.86      123.24     59.69 o 
  -2 -13  11      255.90      294.23     51.10 o 
  -1 -13  11      218.96      175.12     39.87 o 
   0 -13  11      229.43      230.05     55.10 o 
   1 -13  11      262.71      162.03     65.71 o 
   2 -13  11      125.45      130.56     39.41 o 
   3 -13  11      498.26      620.73     69.20 o 
   4 -13  11       60.30       71.77     41.52 o 
   5 -13  11      318.27      310.95     63.84 o 
   6 -13  11       16.74      -21.80     25.74 o 
  -6 -12  11       55.43      119.82     44.99 o 
  -5 -12  11       28.95      105.00     39.23 o 
  -4 -12  11      185.13      169.47     81.71 o 
  -3 -12  11       16.17       79.56     72.63 o 
  -2 -12  11      389.81      306.73     58.96 o 
  -1 -12  11      198.20      231.80     41.97 o 
   0 -12  11      631.37      632.03     79.70 o 
   1 -12  11       61.35       17.26     36.77 o 
   2 -12  11      611.79      568.62     49.09 o 
   3 -12  11      196.64      227.80     43.51 o 
   4 -12  11      566.21      550.67     80.64 o 
   5 -12  11      112.54      102.60     43.92 o 
   6 -12  11      113.06      109.18     33.20 o 
   7 -12  11       37.08       25.59     71.43 o 
  -6 -11  11       47.66       97.57     40.54 o 
  -5 -11  11       11.19        0.04     40.73 o 
  -4 -11  11      158.68      205.19     43.55 o 
  -3 -11  11      104.61      144.93     56.16 o 
  -2 -11  11      878.25      913.48     76.64 o 
  -1 -11  11       26.72       93.40     30.12 o 
   0 -11  11     2094.70     2042.94     94.63 o 
   1 -11  11      298.89      295.41     41.44 o 
   2 -11  11     1272.08     1116.16     72.26 o 
   3 -11  11        4.48      -29.67     29.67 o 
   4 -11  11     1120.70     1060.11    103.19 o 
   5 -11  11        5.64       -1.17     19.78 o 
   6 -11  11      254.82      286.38     40.99 o 
   7 -11  11        0.08       -7.01     25.66 o 
  -7 -10  11       30.36        3.29     39.77 o 
  -6 -10  11        9.66      -16.24     26.66 o 
  -5 -10  11      136.47      174.11     63.53 o 
  -4 -10  11       53.97      127.93     37.02 o 
  -3 -10  11      728.90      722.01     73.50 o 
  -2 -10  11      588.14      527.68     83.17 o 
  -1 -10  11     1500.32     1587.36    102.23 o 
   0 -10  11     1041.60      929.20     48.86 o 
   1 -10  11     1428.02     1409.53     82.64 o 
   2 -10  11      488.64      444.19     40.09 o 
   3 -10  11      682.39      642.81    127.26 o 
   4 -10  11      528.94      598.68     76.07 o 
   5 -10  11      273.97      293.78     43.97 o 
   6 -10  11      219.97      261.55     45.58 o 
   7 -10  11       62.62       41.33     24.59 o 
  -7  -9  11       42.79      -30.64     50.62 o 
  -6  -9  11        7.88      -23.43     30.54 o 
  -5  -9  11      287.54      307.89     53.89 o 
  -4  -9  11       49.03       77.48     60.92 o 
  -3  -9  11     1227.70     1335.74    280.71 o 
  -2  -9  11        3.75      -17.98     34.17 o 
  -1  -9  11     2533.76     2533.79    107.38 o 
   0  -9  11        1.32        3.32     12.14 o 
   1  -9  11     1213.32     1228.87     71.36 o 
   2  -9  11       29.61       -8.18     27.42 o 
   3  -9  11     2096.08     1670.93    262.04 o 
   4  -9  11       29.77       10.83     44.08 o 
   5  -9  11      593.84      622.25     58.35 o 
   6  -9  11       58.29       46.39     22.27 o 
   7  -9  11      241.50      255.65     39.72 o 
   8  -9  11       24.52      102.59     99.13 o 
  -7  -8  11       20.02      -13.64     35.27 o 
  -6  -8  11       97.53      128.29     40.04 o 
  -5  -8  11      255.35      301.24     75.14 o 
  -4  -8  11      372.29      395.21     56.04 o 
  -3  -8  11     1066.66     1121.59    127.82 o 
  -2  -8  11     1063.62     1026.34     70.34 o 
  -1  -8  11     1071.38      969.05    128.94 o 
   0  -8  11      715.72      779.34     52.35 o 
   1  -8  11      455.99      495.66     44.35 o 
   2  -8  11      215.66      206.69     23.33 o 
   3  -8  11     1809.18     1437.79    144.74 o 
   4  -8  11      348.97      383.33     58.08 o 
   5  -8  11      465.96      432.44     47.93 o 
   6  -8  11       26.97       19.18     28.03 o 
   7  -8  11      240.50      236.16     37.79 o 
   8  -8  11       15.81       27.55     37.18 o 
  -7  -7  11        0.94       -1.50     35.65 o 
  -6  -7  11      269.23      280.81     76.92 o 
  -5  -7  11       27.30       23.99     23.40 o 
  -4  -7  11      859.59      897.97    132.08 o 
  -3  -7  11       58.22       43.66     21.33 o 
  -2  -7  11     3334.08     3485.30    219.66 o 
  -1  -7  11        3.13       11.29     12.55 o 
   0  -7  11     2393.52     2376.36    160.73 o 
   1  -7  11       30.72      -17.35     25.70 o 
   2  -7  11     2687.52     2628.48     76.45 o 
   3  -7  11      190.76      134.72     24.51 o 
   4  -7  11      661.55      699.18    101.34 o 
   5  -7  11      125.97      107.78     32.42 o 
   6  -7  11      281.89      227.77     38.79 o 
   7  -7  11       85.92       66.46     25.50 o 
   8  -7  11      156.97      143.00     56.32 o 
  -7  -6  11       52.06       78.58     56.89 o 
  -6  -6  11      340.55      340.22     89.96 o 
  -5  -6  11       92.03       35.69     28.60 o 
  -4  -6  11      789.00      782.10     93.12 o 
  -3  -6  11      203.42      234.60     29.72 o 
  -2  -6  11     4026.54     3952.67    357.98 o 
  -1  -6  11     1782.85     1750.14    119.68 o 
   0  -6  11     2637.10     2328.31    245.08 o 
   1  -6  11      991.50      955.73     40.54 o 
   2  -6  11     7609.50     7758.33    179.43 o 
   3  -6  11      768.60      643.07     57.14 o 
   4  -6  11      372.88      352.07     42.37 o 
   5  -6  11       18.26       12.46     16.65 o 
   6  -6  11      567.58      641.17     71.28 o 
   7  -6  11        2.35       -6.28     17.47 o 
   8  -6  11      202.83      289.26     50.35 o 
  -7  -5  11      157.98       85.80     39.88 o 
  -6  -5  11       94.64       96.84     43.36 o 
  -5  -5  11      485.22      388.59     57.44 o 
  -4  -5  11      109.79       54.60     23.80 o 
  -3  -5  11     1239.40     1063.65    112.34 o 
  -2  -5  11      806.63      704.60     51.48 o 
  -1  -5  11     3458.35     3327.04    594.79 o 
   0  -5  11     1855.14     1480.34     84.91 o 
   1  -5  11     2991.92     2779.08    210.68 o 
   2  -5  11     4100.95     3962.19     87.37 o 
   3  -5  11     4590.51     4023.23    226.34 o 
   4  -5  11       74.61       74.34     15.90 o 
   5  -5  11      554.67      613.51     55.09 o 
   6  -5  11      417.42      439.40     45.65 o 
   7  -5  11      174.82      216.63     34.98 o 
   8  -5  11      118.54       92.12     30.37 o 
   9  -5  11       27.25       45.50     41.59 o 
  -7  -4  11      152.29       77.17     67.04 o 
  -6  -4  11       18.07       33.04     33.52 o 
  -5  -4  11      384.16      334.37     52.79 o 
  -4  -4  11      108.34       21.32     24.86 o 
  -3  -4  11     1474.95     1358.71     52.28 o 
  -2  -4  11        5.06       -5.97     10.91 o 
  -1  -4  11     3872.07     3911.98    220.53 o 
   0  -4  11       54.91       70.49     20.84 o 
   1  -4  11     4398.78     4676.43     98.78 o 
   2  -4  11        5.25       12.15     10.18 o 
   3  -4  11     5524.12     5703.28    147.26 o 
   4  -4  11       55.97       32.69     12.24 o 
   5  -4  11     1658.57     1574.10     63.99 o 
   6  -4  11        0.64       12.89     17.03 o 
   7  -4  11      350.02      316.00     34.09 o 
   8  -4  11        7.57      -32.35     32.35 o 
   9  -4  11       73.05       91.82     49.55 o 
  -7  -3  11       40.36      -15.13     45.64 o 
  -6  -3  11      294.04      398.15    100.00 o 
  -5  -3  11      156.56      141.27     51.50 o 
  -4  -3  11     1304.90     1228.51    135.06 o 
  -3  -3  11     1163.31     1031.11     66.18 o 
  -2  -3  11     1525.22     1399.28     73.73 o 
  -1  -3  11     1041.50     1098.75    116.09 o 
   0  -3  11     2470.70     2469.22     81.58 o 
   1  -3  11     3373.33     2977.53     98.38 o 
   2  -3  11     3300.56     3498.51    138.28 o 
   3  -3  11     3958.75     3622.94     75.50 o 
   4  -3  11      795.33      758.10     36.24 o 
   5  -3  11     1689.36     1604.24    124.96 o 
   6  -3  11      789.05      812.19     55.60 o 
   7  -3  11      201.66      161.97     79.35 o 
   8  -3  11       42.06       34.54     30.45 o 
   9  -3  11       86.42      139.28     59.92 o 
  -7  -2  11        9.49      -48.33     70.84 o 
  -6  -2  11      453.15      340.09     90.20 o 
  -5  -2  11        0.43      -41.85     44.18 o 
  -4  -2  11     2245.73     2122.33    172.72 o 
  -3  -2  11       23.97       14.22     12.54 o 
  -2  -2  11     4003.82     3790.09    193.91 o 
  -1  -2  11      605.57      582.00     27.54 o 
   0  -2  11     7167.05     7481.79    166.39 o 
   1  -2  11      213.79      212.46     20.70 o 
   2  -2  11     4110.02     4201.22    149.13 o 
   3  -2  11      249.07      302.59     24.67 o 
   4  -2  11     2020.01     2060.68     58.85 o 
   5  -2  11      525.14      641.83     41.91 o 
   6  -2  11     1858.61     1879.40     71.13 o 
   7  -2  11       55.96       25.56     21.62 o 
   8  -2  11      176.26      228.04     50.57 o 
   9  -2  11       32.78      159.63     85.34 o 
  -7  -1  11      134.55      142.01     73.42 o 
  -6  -1  11      225.36      241.84     78.87 o 
  -5  -1  11      114.97      140.69     58.78 o 
  -4  -1  11     1447.67     1420.23    143.49 o 
  -3  -1  11      658.88      513.26     78.94 o 
  -2  -1  11     3634.59     3331.76    144.74 o 
  -1  -1  11      578.81      528.94     26.40 o 
   0  -1  11     4015.12     4088.73    102.44 o 
   1  -1  11     2934.67     2998.29    127.90 o 
   2  -1  11     1223.54     1127.37     35.81 o 
   3  -1  11      511.36      557.72     29.96 o 
   4  -1  11     2280.85     2034.29     86.15 o 
   5  -1  11       49.96       30.22     11.11 o 
   6  -1  11     1552.39     1483.52     60.92 o 
   7  -1  11        1.27      -18.52     22.68 o 
   8  -1  11      242.66      298.88     47.45 o 
   9  -1  11        0.22       15.44     45.60 o 
  -7   0  11      288.96      370.43    106.80 o 
  -6   0  11       15.73       32.66     43.13 o 
  -5   0  11      475.26      499.82     97.74 o 
  -4   0  11       35.68       21.96     37.43 o 
  -3   0  11     3025.64     2909.36    184.55 o 
  -2   0  11      493.27      489.66     42.85 o 
  -1   0  11     6016.74     5810.20     91.59 o 
   0   0  11       50.61       73.25     12.29 o 
   1   0  11    13785.77    12794.55    763.20 o 
   2   0  11      675.00      665.12     33.95 o 
   3   0  11     2408.93     2275.91     60.16 o 
   4   0  11      400.11      480.64     32.68 o 
   5   0  11     1063.31      969.82     39.98 o 
   6   0  11      410.47      437.64     33.75 o 
   7   0  11       35.39       18.51     29.44 o 
   8   0  11      169.95      178.76     38.73 o 
   9   0  11       41.08       87.43     59.95 o 
  -7   1  11      249.70      266.84     91.91 o 
  -6   1  11      127.92      139.64     59.46 o 
  -5   1  11      719.83      613.64    107.54 o 
  -4   1  11     1645.68     1762.70    161.38 o 
  -3   1  11     3798.26     3711.52    211.22 o 
  -2   1  11      845.92      757.95     48.17 o 
  -1   1  11     5432.59     5316.87     98.01 o 
   0   1  11      432.89      446.93     34.17 o 
   1   1  11     4818.12     4339.93    231.06 o 
   2   1  11        4.90       15.40     10.93 o 
   3   1  11     3094.18     3080.81     70.97 o 
   4   1  11      217.05      242.48     23.88 o 
   5   1  11     1862.49     1546.93     88.52 o 
   6   1  11        2.17       -5.45     16.03 o 
   7   1  11      162.14      209.68     35.85 o 
   8   1  11        2.45        6.37     22.14 o 
   9   1  11       82.53      141.09     71.39 o 
  -7   2  11       54.91      103.55     71.71 o 
  -6   2  11      389.72      417.26    101.22 o 
  -5   2  11      167.22      162.64     67.36 o 
  -4   2  11     3731.31     3703.23    237.85 o 
  -3   2  11     1020.85     1111.89    115.97 o 
  -2   2  11     3502.34     3493.69    106.71 o 
  -1   2  11     2145.39     2101.31    100.79 o 
   0   2  11     7710.94     8254.32    328.67 o 
   1   2  11     1857.08     2037.29     56.62 o 
   2   2  11     3034.93     2740.91     72.84 o 
   3   2  11     3367.64     3212.23     66.38 o 
   4   2  11     2082.38     1914.45     73.58 o 
   5   2  11      931.07      922.83     42.98 o 
   6   2  11      432.82      274.14     70.76 o 
   7   2  11      155.81      105.71     45.03 o 
   8   2  11      102.11      155.48     50.31 o 
   9   2  11       41.18       66.44     49.69 o 
  -7   3  11       15.57       14.02     39.04 o 
  -6   3  11      279.88      292.25     58.31 o 
  -5   3  11       32.78       -0.80     30.28 o 
  -4   3  11     2448.39     2257.54    136.07 o 
  -3   3  11       49.11       59.10     62.99 o 
  -2   3  11     3992.58     4024.59    155.51 o 
  -1   3  11       82.83      126.53     29.28 o 
   0   3  11    11079.12    11386.16    221.19 o 
   1   3  11       21.65       29.68      9.72 o 
   2   3  11     7373.84     6223.87    373.07 o 
   3   3  11       11.13        4.13      5.84 o 
   4   3  11     2768.04     2668.62     81.34 o 
   5   3  11        4.47       -3.07     32.97 o 
   6   3  11     1262.77     1245.53    105.42 o 
   7   3  11        8.34       12.82     29.50 o 
   8   3  11      394.39      442.25     86.92 o 
   9   3  11        1.69       21.85     58.61 o 
  -7   4  11      158.89      188.71     59.18 o 
  -6   4  11       50.42       23.02     45.66 o 
  -5   4  11      467.25      519.15    103.99 o 
  -4   4  11      681.00      516.51     67.67 o 
  -3   4  11      829.65      889.46     82.11 o 
  -2   4  11     1796.76     1741.09    104.59 o 
  -1   4  11     1292.09     1240.29     81.43 o 
   0   4  11     4962.64     5215.48    150.89 o 
   1   4  11     2212.37     2294.28     73.75 o 
   2   4  11     4561.84     5099.26    156.45 o 
   3   4  11     1252.35     1092.10     36.96 o 
   4   4  11     2140.26     1947.55     60.10 o 
   5   4  11      312.76      281.18     28.16 o 
   6   4  11     1289.30     1413.76    112.29 o 
   7   4  11      133.59       91.84     44.74 o 
   8   4  11      351.99      418.14    107.00 o 
   9   4  11       55.45       57.13     60.13 o 
  -7   5  11      270.14      381.18     78.58 o 
  -6   5  11       15.82        0.14     35.42 o 
  -5   5  11     1156.87     1189.12    111.25 o 
  -4   5  11      101.67       45.01     73.49 o 
  -3   5  11     2951.74     2750.65    144.73 o 
  -2   5  11       48.42       29.39     25.55 o 
  -1   5  11     3302.99     3318.88    136.90 o 
   0   5  11      175.95      173.04     28.93 o 
   1   5  11     6617.49     6517.69    506.55 o 
   2   5  11     1532.72     1733.79     96.74 o 
   3   5  11     2632.42     2565.69     68.81 o 
   4   5  11      651.54      660.50     30.71 o 
   5   5  11      837.80      671.06     86.13 o 
   6   5  11      497.96      480.94     70.40 o 
   7   5  11      282.15      297.95     66.67 o 
   8   5  11      180.07       84.46     57.57 o 
   9   5  11      127.53      275.53     96.00 o 
  -7   6  11      162.63      165.17     57.21 o 
  -6   6  11      198.18      243.81     61.15 o 
  -5   6  11      756.03      835.52     93.77 o 
  -4   6  11      448.13      364.29     62.57 o 
  -3   6  11      936.42      864.19     85.58 o 
  -2   6  11     1059.28     1095.63    112.55 o 
  -1   6  11     3802.73     3838.29    151.73 o 
   0   6  11      645.30      550.62     54.83 o 
   1   6  11     7637.06     7428.10    641.88 o 
   2   6  11      154.53      181.15     38.12 o 
   3   6  11     2010.66     2234.22     73.12 o 
   4   6  11       55.09       37.62     12.33 o 
   5   6  11      927.80      654.96    108.50 o 
   6   6  11        0.91       14.43     41.26 o 
   7   6  11      131.78      206.44     55.51 o 
   8   6  11       33.66       97.04     63.32 o 
   9   6  11      101.22       97.06     68.04 o 
  -6   7  11      368.52      424.08     77.04 o 
  -5   7  11      111.21      195.07     51.31 o 
  -4   7  11     1552.05     1417.95    114.73 o 
  -3   7  11      391.86      274.20     47.96 o 
  -2   7  11     3169.27     2966.50    145.71 o 
  -1   7  11     1075.37      974.55     80.67 o 
   0   7  11     3313.77     3236.68    222.31 o 
   1   7  11     2435.28     2371.20    238.88 o 
   2   7  11     3914.00     3913.77    126.78 o 
   3   7  11      567.57      557.41     52.11 o 
   4   7  11     1449.17     1395.74     52.44 o 
   5   7  11      435.38      295.33     52.18 o 
   6   7  11      376.55      530.81     76.47 o 
   7   7  11        7.02      -22.94     51.18 o 
   8   7  11        3.12      109.17     63.86 o 
   9   7  11       42.85       26.46     60.93 o 
  -6   8  11      314.10      389.51     71.99 o 
  -5   8  11       73.53      109.89     43.89 o 
  -4   8  11     2351.77     2542.71    155.67 o 
  -3   8  11       15.15       16.60     23.70 o 
  -2   8  11      908.88      794.59     80.06 o 
  -1   8  11      160.39      213.86     43.27 o 
   0   8  11     5793.19     5392.68    296.76 o 
   1   8  11       23.87       28.19     20.72 o 
   2   8  11     3655.83     3858.31    129.68 o 
   3   8  11       14.63      -14.78     22.10 o 
   4   8  11     2145.17     2113.80     73.42 o 
   5   8  11       15.38        8.57      8.61 o 
   6   8  11      655.19      636.60     83.43 o 
   7   8  11       35.66       76.62     58.07 o 
   8   8  11       72.63      152.50     78.06 o 
   9   8  11        2.04        1.74     46.28 o 
  -6   9  11       95.72       79.94     39.45 o 
  -5   9  11      545.80      679.76    115.94 o 
  -4   9  11      713.81      772.14     91.16 o 
  -3   9  11      803.88      837.77     86.28 o 
  -2   9  11      737.78      557.56     70.97 o 
  -1   9  11     2229.64     2101.01    180.08 o 
   0   9  11     2433.08     2439.07    207.25 o 
   1   9  11     1161.96     1122.17     67.18 o 
   2   9  11      750.90      813.56     62.52 o 
   3   9  11      693.62      801.80     64.97 o 
   4   9  11      889.28      971.11     88.61 o 
   5   9  11      363.48      336.31     72.56 o 
   6   9  11      314.47      362.93     87.53 o 
   7   9  11       92.76       37.04     48.72 o 
   8   9  11      111.39       78.85     72.85 o 
   9   9  11        5.66      -22.73     50.27 o 
  -6  10  11        0.16        8.40     35.18 o 
  -5  10  11      534.74      739.37     93.90 o 
  -4  10  11        4.29       62.36     39.41 o 
  -3  10  11      662.13      775.10     88.02 o 
  -2  10  11       31.10       76.95     34.71 o 
  -1  10  11     1115.81     1024.52    140.70 o 
   0  10  11      418.34      467.49     64.74 o 
   1  10  11     1385.80     1161.08     69.56 o 
   2  10  11       31.62       10.91     26.97 o 
   3  10  11     1409.38     1530.67     97.40 o 
   4  10  11       58.20       69.27     37.59 o 
   5  10  11     1060.82     1351.99    115.19 o 
   6  10  11       36.13      -34.60     49.34 o 
   7  10  11       76.72      108.58     54.11 o 
   8  10  11       32.40       92.26     71.54 o 
   9  10  11       16.99       23.02     54.22 o 
  -5  11  11      227.74      175.24     53.67 o 
  -4  11  11      402.39      363.82     67.61 o 
  -3  11  11      226.16      238.37     50.87 o 
  -2  11  11      284.49      283.44     54.77 o 
  -1  11  11     1820.27     1427.55     77.67 o 
   0  11  11     1792.87     1830.18    168.92 o 
   1  11  11     1529.77     1315.72    125.83 o 
   2  11  11      201.01      321.32     78.55 o 
   3  11  11     1769.14     1860.85    104.61 o 
   4  11  11      170.61      244.87     36.94 o 
   5  11  11      790.58      893.95    130.42 o 
   6  11  11       39.98       79.98     53.51 o 
   7  11  11       43.74       44.31     49.65 o 
   8  11  11        3.19        6.83     46.83 o 
  -5  12  11        8.92      -14.52     31.90 o 
  -4  12  11      780.40      795.64     97.56 o 
  -3  12  11        3.71       -1.65     49.01 o 
  -2  12  11      965.08     1074.80    102.26 o 
  -1  12  11      424.70      406.25     97.94 o 
   0  12  11     1145.85     1203.51     81.39 o 
   1  12  11       35.00       26.97     28.73 o 
   2  12  11      130.39      153.97     42.33 o 
   3  12  11      456.23      436.70     70.06 o 
   4  12  11      647.06      662.68     70.66 o 
   5  12  11      166.46      182.21     72.04 o 
   6  12  11      166.52      219.74     79.87 o 
   7  12  11       21.11       -8.14     48.46 o 
   8  12  11       31.75      -37.69     46.90 o 
  -5  13  11       57.60      103.35     47.33 o 
  -4  13  11      541.64      590.46     85.61 o 
  -3  13  11      217.09      241.93     57.62 o 
  -2  13  11      913.05      819.72     92.53 o 
  -1  13  11       41.52      166.96     69.82 o 
   0  13  11     1404.57     1548.40    184.54 o 
   1  13  11      150.82      161.28     71.41 o 
   2  13  11      661.25      756.25    139.28 o 
   3  13  11       46.24       -8.18     45.68 o 
   4  13  11      899.14      833.21     82.82 o 
   5  13  11        6.24       -6.05     39.94 o 
   6  13  11      123.46      139.18     81.90 o 
   7  13  11        0.07       10.50     45.04 o 
   8  13  11       29.96       28.89     53.62 o 
  -4  14  11       68.49       67.66     51.26 o 
  -3  14  11      404.19      426.61     72.34 o 
  -2  14  11      209.24      147.77     60.29 o 
  -1  14  11      895.07     1245.54    173.80 o 
   0  14  11      334.09      216.65     80.80 o 
   1  14  11      538.64      673.40    124.97 o 
   2  14  11      131.24       91.50     65.59 o 
   3  14  11      150.19      182.13    128.43 o 
   4  14  11      105.02      109.81     36.82 o 
   5  14  11       58.41      118.17     66.92 o 
   6  14  11       21.37      -17.70     43.05 o 
   7  14  11       25.40      131.95     75.89 o 
  -4  15  11       30.04      -48.79     48.79 o 
  -3  15  11      404.31      386.85     71.97 o 
  -2  15  11        1.05       56.43     54.94 o 
  -1  15  11      833.53     1183.81    175.86 o 
   0  15  11        1.48      -22.39     57.83 o 
   1  15  11      634.79      766.35    143.29 o 
   2  15  11       22.23       85.30     44.31 o 
   3  15  11      436.20      543.94    133.88 o 
   4  15  11        0.42      -26.27     28.28 o 
   5  15  11       74.21       34.57     54.32 o 
   6  15  11        1.15        5.44     42.90 o 
   7  15  11       31.37       91.74     74.72 o 
  -3  16  11       90.74       52.78     52.77 o 
  -2  16  11      176.75      297.26     88.68 o 
  -1  16  11      299.98      332.87    100.30 o 
   0  16  11      138.72      232.44     88.89 o 
   1  16  11      323.94      346.56    105.52 o 
   2  16  11      267.42      450.60    106.63 o 
   3  16  11      273.55      401.01     70.56 o 
   4  16  11       85.11      102.83     65.02 o 
   5  16  11       55.47       91.07     75.39 o 
   6  16  11       19.04       75.14     62.92 o 
   7  16  11       18.24       86.92     72.99 o 
  -3  17  11        3.77       42.96     41.84 o 
  -2  17  11      302.71      427.30    116.56 o 
  -1  17  11       10.22      -19.69     56.60 o 
   0  17  11      271.37      336.99    117.81 o 
   1  17  11       23.51      -15.51     37.48 o 
   2  17  11      309.98      317.31     96.62 o 
   3  17  11       35.10      132.99     48.78 o 
   4  17  11      109.76      136.20     78.10 o 
   5  17  11       17.30      -84.57     84.57 o 
   6  17  11       36.22       34.36     56.87 o 
  -2  18  11      155.80      214.79     92.37 o 
  -1  18  11       52.42       78.71    147.12 o 
   0  18  11      203.68      329.50     73.82 o 
   1  18  11       39.21       78.25     65.82 o 
   2  18  11      205.60      151.16     66.50 o 
   3  18  11        8.47       32.98     39.70 o 
   4  18  11       73.63      142.27     81.11 o 
   5  18  11        0.14       77.22     69.30 o 
  -1  19  11      106.25       74.64     56.84 o 
   0  19  11       65.61      135.09     63.39 o 
   1  19  11      104.27      200.74     87.95 o 
   2  19  11       47.81      -17.72     54.40 o 
   3  19  11       51.53      117.27     57.36 o 
   4  19  11       31.54      178.14     89.11 o 
   1  20  11       78.40       17.15     61.84 o 
   2  20  11        0.06      -48.36     59.34 o 
   3  20  11       47.07      161.71     84.32 o 
   0 -19  12       51.12      160.19     93.19 o 
  -2 -18  12       30.62       58.73     64.81 o 
  -1 -18  12       70.65      -25.77     52.90 o 
   0 -18  12       19.29      113.71     53.64 o 
   1 -18  12       87.65      167.81     83.61 o 
   2 -18  12       29.53       81.12     71.17 o 
  -3 -17  12        6.06      -50.46     53.34 o 
  -2 -17  12        2.55       69.64     55.28 o 
  -1 -17  12      106.02      159.45     76.51 o 
   0 -17  12       14.30        7.34     56.57 o 
   1 -17  12      121.36      210.24     88.95 o 
   2 -17  12        1.17        6.17     54.50 o 
   3 -17  12      112.52       96.39     76.80 o 
  -4 -16  12       33.89       36.03     40.86 o 
  -3 -16  12        0.64       -4.06     43.60 o 
  -2 -16  12       30.31      123.34     70.86 o 
  -1 -16  12       57.98       97.76     62.51 o 
   0 -16  12      128.86      125.81    100.87 o 
   1 -16  12       61.67      -35.06     71.38 o 
   2 -16  12       96.34      112.40     71.57 o 
   3 -16  12       67.31       98.14     46.66 o 
   4 -16  12       87.85       79.38     49.64 o 
  -4 -15  12       58.65      161.05     77.47 o 
  -3 -15  12       23.90       62.33     65.38 o 
  -2 -15  12      170.97      193.59     86.42 o 
  -1 -15  12       21.53       28.61     48.79 o 
   0 -15  12      238.13      196.46     43.89 o 
   1 -15  12        0.22      -48.09     48.09 o 
   2 -15  12      336.78      440.15    111.47 o 
   3 -15  12        0.69      -45.07     45.07 o 
   4 -15  12      234.10      253.64     69.76 o 
   5 -15  12        0.14      -43.38     53.42 o 
  -5 -14  12       26.82       53.51     54.03 o 
  -4 -14  12       36.30      116.59     73.60 o 
  -3 -14  12      142.21       79.00     64.49 o 
  -2 -14  12      151.17      170.66     67.84 o 
  -1 -14  12      347.50      386.99     61.05 o 
   0 -14  12      153.31      164.41     39.49 o 
   1 -14  12       74.64       63.54     39.57 o 
   2 -14  12      312.31      440.34    110.07 o 
   3 -14  12      152.13      186.73     57.68 o 
   4 -14  12      257.04      387.48     60.86 o 
   5 -14  12       68.18       78.76     49.53 o 
  -5 -13  12       57.98       61.65     47.95 o 
  -4 -13  12        7.88       84.37     59.69 o 
  -3 -13  12      381.11      459.56    107.35 o 
  -2 -13  12       10.27       11.25     29.44 o 
  -1 -13  12      588.60      510.54     63.58 o 
   0 -13  12        2.71      -19.52     26.76 o 
   1 -13  12      321.23      271.00     58.93 o 
   2 -13  12       43.04       66.40     49.03 o 
   3 -13  12      485.23      552.44     65.92 o 
   4 -13  12       89.21       37.25     39.70 o 
   5 -13  12      356.35      424.24     76.23 o 
   6 -13  12       13.38      -33.54     41.36 o 
  -6 -12  12       25.43       67.26     55.40 o 
  -5 -12  12       57.85      -25.03     54.72 o 
  -4 -12  12       26.69       31.38     46.09 o 
  -3 -12  12      298.97      365.14     70.76 o 
  -2 -12  12      125.17      132.84     50.29 o 
  -1 -12  12      261.31      250.74     54.86 o 
   0 -12  12       90.46      118.68     47.64 o 
   1 -12  12      539.04      513.39    109.68 o 
   2 -12  12      106.86      190.68     50.27 o 
   3 -12  12      523.69      647.56     82.27 o 
   4 -12  12       15.64       97.30     56.26 o 
   5 -12  12      467.07      616.15     86.43 o 
   6 -12  12       10.27       -4.65     47.22 o 
  -6 -11  12       66.94      171.10     78.49 o 
  -5 -11  12       10.52      -46.56     46.56 o 
  -4 -11  12      190.63      271.36     72.49 o 
  -3 -11  12       52.13       91.02     56.32 o 
  -2 -11  12      463.53      488.54     80.54 o 
  -1 -11  12       61.35       94.25     31.15 o 
   0 -11  12      273.13      312.64     39.75 o 
   1 -11  12      557.55      605.49     56.38 o 
   2 -11  12      650.95      536.91     42.79 o 
   3 -11  12      270.70      266.73     76.47 o 
   4 -11  12      400.90      443.44     70.54 o 
   5 -11  12      243.23      282.62     46.36 o 
   6 -11  12      149.92      146.81     50.16 o 
   7 -11  12       53.13       50.68     30.58 o 
  -6 -10  12       60.82      121.35     65.21 o 
  -5 -10  12        8.55       63.44     31.23 o 
  -4 -10  12      392.87      447.06     63.69 o 
  -3 -10  12       84.99      113.03     35.54 o 
  -2 -10  12      724.21      837.48     69.19 o 
  -1 -10  12      155.77      174.03     37.05 o 
   0 -10  12     1461.23     1422.57     86.16 o 
   1 -10  12       26.55       24.95     21.30 o 
   2 -10  12     1333.16     1307.08     96.55 o 
   3 -10  12        1.94      -39.82     39.82 o 
   4 -10  12      847.67      992.96     96.58 o 
   5 -10  12        2.31       -9.52     21.90 o 
   6 -10  12      288.12      333.19     49.65 o 
   7 -10  12        3.79      -35.16     35.16 o 
  -6  -9  12       12.54        5.99     91.81 o 
  -5  -9  12       61.50       66.82     33.48 o 
  -4  -9  12      156.08      177.27     42.49 o 
  -3  -9  12      593.48      731.67     68.89 o 
  -2  -9  12      518.05      534.48     53.44 o 
  -1  -9  12     1794.78     1803.78    107.75 o 
   0  -9  12     1008.16      943.53     45.47 o 
   1  -9  12     2036.23     2066.44     95.36 o 
   2  -9  12      513.64      538.68     34.59 o 
   3  -9  12      537.33      386.88     33.34 o 
   4  -9  12      649.66      513.65     98.52 o 
   5  -9  12      236.53      195.64     35.57 o 
   6  -9  12      296.82      310.86     45.82 o 
   7  -9  12       53.47      101.06     36.62 o 
  -6  -8  12       12.36       69.24     37.50 o 
  -5  -8  12      137.64      124.19     36.46 o 
  -4  -8  12       32.60       71.18     27.86 o 
  -3  -8  12     1163.60     1296.60     88.01 o 
  -2  -8  12        8.81       18.81     19.10 o 
  -1  -8  12     2556.36     2337.73    220.95 o 
   0  -8  12       25.87       11.82     10.95 o 
   1  -8  12     3047.59     3053.99    152.55 o 
   2  -8  12        4.25        5.51     20.19 o 
   3  -8  12     1145.26     1082.97    103.14 o 
   5  -8  12      680.46      773.37     62.89 o 
   6  -8  12       91.47       89.95     36.75 o 
   7  -8  12      169.21      155.24     37.88 o 
   8  -8  12       32.40       46.54     38.97 o 
  -7  -7  12       45.26       50.96     46.90 o 
  -6  -7  12      175.34      157.00     64.49 o 
  -5  -7  12      152.24      199.24     46.45 o 
  -4  -7  12      547.52      575.53    120.82 o 
  -3  -7  12      829.60      726.61     65.18 o 
  -2  -7  12      373.74      438.08     44.23 o 
  -1  -7  12     2092.45     1869.95    205.68 o 
   0  -7  12      647.58      577.33    158.04 o 
   1  -7  12     1942.24     1880.06    122.04 o 
   2  -7  12      321.09      278.34     25.41 o 
   3  -7  12     1293.80     1109.44     74.60 o 
   4  -7  12       76.81       43.53     14.13 o 
   5  -7  12      609.87      614.16     60.23 o 
   6  -7  12        8.59        8.67     30.02 o 
   7  -7  12      211.91      180.76     42.01 o 
   8  -7  12        9.62       13.57     37.58 o 
  -7  -6  12        3.59      138.77     61.16 o 
  -6  -6  12      436.08      448.05     96.11 o 
  -5  -6  12        8.74        4.43     32.30 o 
  -4  -6  12      817.46      754.55     71.73 o 
  -3  -6  12       33.13       -3.78     23.20 o 
  -2  -6  12     1576.92     1347.93    186.68 o 
  -1  -6  12      226.63      211.11     57.84 o 
   0  -6  12     2231.39     2703.09    138.55 o 
   1  -6  12      392.21      350.83     25.87 o 
   2  -6  12     2906.66     3064.77     80.28 o 
   3  -6  12      553.94      560.57     37.15 o 
   4  -6  12      649.08      660.10     43.07 o 
   5  -6  12      112.25      108.31     43.90 o 
   6  -6  12      300.16      252.52     35.35 o 
   7  -6  12       70.93       54.44     26.36 o 
   8  -6  12       86.08      105.67     46.66 o 
  -7  -5  12       23.53      112.21     73.70 o 
  -6  -5  12      463.43      516.97     75.29 o 
  -5  -5  12       96.18      109.72     51.19 o 
  -4  -5  12      648.70      621.21     64.26 o 
  -3  -5  12      262.81      328.04     45.63 o 
  -2  -5  12     2638.39     2630.18    206.85 o 
  -1  -5  12      335.28      340.60     75.45 o 
   0  -5  12     2429.92     2220.78    170.67 o 
   1  -5  12       68.89       54.13     15.42 o 
   2  -5  12     5176.60     5137.70    146.46 o 
   3  -5  12      196.49      186.94     21.41 o 
   4  -5  12     1559.83     1430.10     61.85 o 
   5  -5  12       41.34       52.05     19.87 o 
   6  -5  12      776.24      921.86     63.78 o 
   7  -5  12        3.32        2.26     51.02 o 
   8  -5  12      148.47      163.90     52.44 o 
  -7  -4  12      132.08        8.50     47.88 o 
  -6  -4  12      161.49      246.51     91.90 o 
  -5  -4  12      437.02      353.60     87.02 o 
  -4  -4  12      115.92      120.68     77.61 o 
  -3  -4  12     1595.91     1485.27    140.94 o 
  -2  -4  12      301.03      256.12     31.93 o 
  -1  -4  12     1953.08     2231.68    173.56 o 
   0  -4  12      256.03      254.59     28.83 o 
   1  -4  12      376.55      446.24     30.83 o 
   2  -4  12     2640.42     2520.67    120.99 o 
   3  -4  12     2364.26     2577.67     60.00 o 
   4  -4  12     1315.93     1330.11     68.55 o 
   5  -4  12      398.14      417.32     42.65 o 
   6  -4  12     1035.88     1059.51     65.32 o 
   7  -4  12      261.38      229.79     46.46 o 
   8  -4  12       86.48      119.40     65.72 o 
   9  -4  12       26.23      -22.82     37.20 o 
  -7  -3  12      147.88      106.97     71.29 o 
  -6  -3  12       10.09      -47.79     47.79 o 
  -5  -3  12      260.86      272.61     77.55 o 
  -4  -3  12      129.39       39.98     42.92 o 
  -3  -3  12     1927.95     1713.84     90.68 o 
  -2  -3  12      225.33      218.60     23.38 o 
  -1  -3  12     3223.70     3398.04    213.78 o 
   0  -3  12       60.03       53.68     13.81 o 
   1  -3  12     1901.14     1870.00     83.56 o 
   2  -3  12      109.92       87.04     16.51 o 
   3  -3  12     3957.69     3659.31    189.00 o 
   4  -3  12       82.22      104.29     16.45 o 
   5  -3  12      711.63      635.17     64.71 o 
   6  -3  12      245.04      249.72     33.51 o 
   7  -3  12      516.10      600.95     68.45 o 
   8  -3  12        4.98       18.70     47.05 o 
   9  -3  12      101.56      104.79     51.72 o 
  -7  -2  12       39.76      234.58     80.99 o 
  -6  -2  12      299.32      207.22     83.93 o 
  -5  -2  12       65.60       77.36     54.33 o 
  -4  -2  12     1137.45     1178.28    131.60 o 
  -3  -2  12     1911.90     1800.10     91.15 o 
  -2  -2  12     2031.26     1829.51     88.23 o 
  -1  -2  12     1996.35     1789.14    158.32 o 
   0  -2  12     1224.83     1280.58     60.49 o 
   1  -2  12     2410.41     2569.17     65.17 o 
   2  -2  12     3216.44     2908.24    160.44 o 
   3  -2  12     1973.26     1852.46     64.41 o 
   4  -2  12      977.24      855.32     42.03 o 
   5  -2  12      554.89      599.13     39.39 o 
   6  -2  12       69.83       46.32     28.62 o 
   7  -2  12      435.40      401.11     47.26 o 
   8  -2  12       45.40      121.30     66.82 o 
   9  -2  12      104.63       46.79     64.27 o 
  -7  -1  12        2.67      -26.67     53.68 o 
  -6  -1  12      433.23      587.88    112.23 o 
  -5  -1  12        5.92      -13.05     51.33 o 
  -4  -1  12     1989.41     1789.21    162.49 o 
  -3  -1  12       58.94       -5.45     46.28 o 
  -2  -1  12     3180.50     3123.55    163.97 o 
  -1  -1  12       92.31       91.96     12.67 o 
   0  -1  12     6924.97     6885.51    273.45 o 
   1  -1  12        8.33        3.97      6.24 o 
   2  -1  12     7473.71     7121.81    315.23 o 
   3  -1  12        9.49        7.47     11.06 o 
   4  -1  12     3140.81     2955.15     96.56 o 
   5  -1  12      125.65      128.56     20.18 o 
   6  -1  12      851.71      738.29     43.39 o 
   7  -1  12       28.05      -14.41     18.58 o 
   8  -1  12      153.07      310.74     65.94 o 
   9  -1  12       39.26       43.07     50.80 o 
  -7   0  12       74.36       99.99     61.65 o 
  -6   0  12      218.20      179.80     61.37 o 
  -5   0  12      128.89       83.85     40.52 o 
  -4   0  12     1978.81     1855.20    168.39 o 
  -3   0  12     1152.96     1155.83    119.15 o 
  -2   0  12     2603.63     2658.02    147.64 o 
  -1   0  12      666.18      586.18     32.76 o 
   0   0  12     4819.43     4383.83    236.18 o 
   1   0  12       19.32       34.58     25.56 o 
   2   0  12     4109.27     4021.92     92.15 o 
   3   0  12      429.99      345.13     24.58 o 
   4   0  12     1972.34     2054.74     80.47 o 
   5   0  12      224.61      184.50     23.54 o 
   6   0  12     1233.79     1246.87     54.84 o 
   7   0  12       82.15       61.88     33.86 o 
   8   0  12      225.03      352.54     72.84 o 
   9   0  12        0.07       38.11     86.61 o 
  -7   1  12      171.61       56.61     69.70 o 
  -6   1  12       26.86      -89.05     89.05 o 
  -5   1  12      588.38      634.41    115.92 o 
  -4   1  12      810.79      833.58    118.57 o 
  -3   1  12     4214.10     4332.44    178.56 o 
  -2   1  12      637.42      552.71     43.84 o 
  -1   1  12     2419.16     2407.46     76.13 o 
   0   1  12     1021.33      989.58     75.56 o 
   1   1  12     4948.49     4286.87    216.69 o 
   2   1  12     1079.12     1083.95     45.61 o 
   3   1  12     3706.94     3390.40     76.22 o 
   4   1  12     1306.65     1131.15     50.93 o 
   5   1  12     1590.67     1637.56     62.94 o 
   6   1  12      800.75      682.29    102.83 o 
   7   1  12      440.42      447.49     69.24 o 
   8   1  12       94.69      134.50     50.75 o 
   9   1  12       35.15       62.66     93.78 o 
  -7   2  12      149.15      191.25     83.84 o 
  -6   2  12       21.30       31.73     39.80 o 
  -5   2  12      525.32      505.92     74.47 o 
  -4   2  12        9.37      166.43     51.98 o 
  -3   2  12     4719.87     4476.58    182.54 o 
  -2   2  12      547.15      495.78     42.26 o 
  -1   2  12     3838.78     3977.99    104.01 o 
   0   2  12     1351.58     1155.40     67.96 o 
   1   2  12     6784.72     6750.04    188.36 o 
   2   2  12       70.43      129.98     23.30 o 
   3   2  12     3466.53     3137.19     85.03 o 
   4   2  12      134.32      140.71     18.95 o 
   5   2  12     2117.54     1975.74     86.34 o 
   6   2  12       21.27       11.94     32.01 o 
   7   2  12      593.72      751.05     92.45 o 
   8   2  12        5.70       68.35     45.37 o 
   9   2  12      105.16      165.45     78.17 o 
  -7   3  12       31.29       61.50    102.96 o 
  -6   3  12      175.95      119.31     43.29 o 
  -5   3  12       29.06       -0.01     30.94 o 
  -4   3  12     1339.15     1373.16    113.18 o 
  -3   3  12      959.69      955.11     86.75 o 
  -2   3  12     2648.72     2738.78    132.79 o 
  -1   3  12     1973.48     2034.49    103.68 o 
   0   3  12     6605.55     6611.70    189.40 o 
   1   3  12     3846.51     4029.31     90.17 o 
   2   3  12     1480.89     1284.19    112.66 o 
   3   3  12     1849.13     1941.25     78.12 o 
   4   3  12      297.79      266.22     16.46 o 
   5   3  12     1765.37     1541.05     54.94 o 
   6   3  12      232.98      276.22     53.42 o 
   7   3  12      458.10      583.91     80.32 o 
   8   3  12       36.31       29.71     80.18 o 
   9   3  12       98.72      100.07     65.39 o 
  -7   4  12        9.20      -23.15     37.27 o 
  -6   4  12      311.87      272.24     88.34 o 
  -5   4  12      184.64      200.24     52.55 o 
  -4   4  12     1119.79     1137.11    135.65 o 
  -3   4  12       25.07      -11.38     36.01 o 
  -2   4  12     2404.04     2315.74    124.83 o 
  -1   4  12       25.13       25.83     51.48 o 
   0   4  12     7752.72     7757.04    192.30 o 
   1   4  12      232.15      208.39     27.84 o 
   2   4  12     5175.55     5121.30    231.45 o 
   3   4  12       65.70       93.27     12.66 o 
   4   4  12     1062.20      902.00     38.69 o 
   5   4  12      235.48      180.38     19.62 o 
   6   4  12      813.45      888.39     93.24 o 
   7   4  12       24.79       18.49     77.83 o 
   8   4  12      120.16      104.84     68.94 o 
   9   4  12       31.49       91.83     65.54 o 
  -7   5  12      115.57      145.48     57.02 o 
  -6   5  12      172.58      189.64     55.02 o 
  -5   5  12      831.37      643.96     85.72 o 
  -4   5  12      791.58      736.19    135.89 o 
  -3   5  12      734.53      684.70     73.12 o 
  -2   5  12     1493.03     1517.79    102.69 o 
  -1   5  12     1242.76     1269.85     87.89 o 
   0   5  12     4143.09     4183.83    145.15 o 
   1   5  12     1488.63     1349.36     78.45 o 
   2   5  12     3904.38     4101.02    168.55 o 
   3   5  12      892.78      874.29     55.05 o 
   4   5  12      717.63      708.14     31.89 o 
   5   5  12      105.63       72.50     16.58 o 
   6   5  12      818.74      841.52     89.66 o 
   7   5  12       75.19       58.02     37.12 o 
   8   5  12      126.27      238.25     64.51 o 
   9   5  12        0.12       59.71     66.23 o 
  -6   6  12       10.42       53.97     41.12 o 
  -5   6  12      986.96      945.05    101.83 o 
  -4   6  12      212.92      218.60     52.57 o 
  -3   6  12     1259.47     1223.66    101.09 o 
  -2   6  12      743.55      544.51     64.00 o 
  -1   6  12     5045.48     5151.49    179.51 o 
   0   6  12      545.94      572.38     56.10 o 
   1   6  12     4329.39     3942.31    403.76 o 
   2   6  12      929.14      889.09     75.39 o 
   3   6  12     2551.69     2560.23    106.00 o 
   4   6  12      183.13      190.24     17.57 o 
   5   6  12      822.02      830.78    138.00 o 
   6   6  12      321.04      259.33     70.39 o 
   7   6  12      236.30      213.67     55.49 o 
   8   6  12       51.87       94.74     55.38 o 
   9   6  12       14.13       96.27     69.93 o 
  -6   7  12      120.96      107.68     63.00 o 
  -5   7  12      527.58      698.64     91.71 o 
  -4   7  12      130.05       79.67     56.42 o 
  -3   7  12     1276.07      998.44     94.64 o 
  -2   7  12      769.48      679.76     72.95 o 
  -1   7  12     4653.18     4116.25    166.91 o 
   0   7  12       87.91       67.88     28.05 o 
   1   7  12     3826.01     3387.76    320.79 o 
   2   7  12      204.25      241.14     45.24 o 
   3   7  12     2719.71     2769.74    115.07 o 
   4   7  12       64.89       57.31     15.94 o 
   5   7  12     1140.33     1312.05     73.27 o 
   6   7  12        0.18       30.73     33.79 o 
   7   7  12      145.21      136.81     49.12 o 
   8   7  12        3.91      -30.40     56.26 o 
   9   7  12       19.70       18.57     44.67 o 
  -6   8  12      337.09      370.20     73.59 o 
  -5   8  12       44.60       21.59     41.24 o 
  -4   8  12      695.88      760.27     89.38 o 
  -3   8  12      291.99      280.73     55.91 o 
  -2   8  12      690.95      693.36     77.28 o 
  -1   8  12      892.32      766.59     90.40 o 
   0   8  12     1882.56     1592.33    168.95 o 
   1   8  12     1482.12     1317.48     79.70 o 
   2   8  12     2010.42     2205.48     99.89 o 
   3   8  12      969.69     1018.55     72.39 o 
   4   8  12      926.37     1000.15     52.19 o 
   5   8  12      594.30      626.42     53.99 o 
   6   8  12      211.15      285.00     61.31 o 
   7   8  12       25.87       35.13     52.81 o 
   8   8  12       16.74      114.47     71.44 o 
   9   8  12       10.67      -41.73     58.45 o 
  -6   9  12      337.06      335.26     69.48 o 
  -5   9  12       88.07       51.56     63.06 o 
  -4   9  12     1289.99     1215.24    114.05 o 
  -3   9  12        8.34       58.16     36.13 o 
  -2   9  12     2336.07     2123.31    135.32 o 
  -1   9  12        1.62        5.26     35.36 o 
   0   9  12     4235.46     4289.34    283.38 o 
   1   9  12       33.64       18.39     16.58 o 
   2   9  12     2168.84     2310.91    105.11 o 
   3   9  12       57.59       63.94     22.86 o 
   4   9  12     1264.24     1394.14     90.53 o 
   5   9  12       18.18       48.30     34.54 o 
   6   9  12      372.94      468.07     73.38 o 
   7   9  12        1.19      -21.10     46.00 o 
   8   9  12       61.34       48.98     57.64 o 
   9   9  12        1.08      -28.19     49.67 o 
  -5  10  12      277.62      331.53     69.78 o 
  -4  10  12      539.08      582.16     81.81 o 
  -3  10  12      621.70      677.92     86.96 o 
  -2  10  12      421.33      460.97     67.20 o 
  -1  10  12      880.37      928.30    118.18 o 
   0  10  12     1298.81     1211.43     87.87 o 
   1  10  12      773.52      710.81     46.01 o 
   2  10  12      661.72      639.02     76.49 o 
   3  10  12     1026.24     1206.78     83.61 o 
   4  10  12      720.90      863.23     88.81 o 
   5  10  12      130.21      247.80     78.97 o 
   6  10  12      175.61      166.75     66.46 o 
   7  10  12       20.32       42.56     47.49 o 
   8  10  12       46.98       16.39     55.69 o 
  -5  11  12      373.36      435.77     78.68 o 
  -4  11  12        0.39       36.68     35.69 o 
  -3  11  12      884.29      803.53     92.96 o 
  -2  11  12       23.56      -17.78     28.73 o 
  -1  11  12     1366.95     1247.46     78.17 o 
   0  11  12      566.43      493.14     94.18 o 
   1  11  12      588.62      619.58     85.30 o 
   2  11  12      681.51      679.40     74.02 o 
   3  11  12      748.16      795.88     71.06 o 
   4  11  12      125.60       76.03     41.89 o 
   5  11  12      286.91      490.68    108.59 o 
   6  11  12       11.31      136.57     64.18 o 
   7  11  12       90.36       70.45     54.46 o 
   8  11  12        8.18       32.82     53.68 o 
  -5  12  12      197.71      109.18     48.43 o 
  -4  12  12      229.01      267.57     67.21 o 
  -3  12  12      493.66      436.31     72.21 o 
  -2  12  12      296.57      296.79     57.60 o 
  -1  12  12      902.50      963.56    149.55 o 
   0  12  12      285.83      316.06     46.01 o 
   1  12  12      220.23      218.28     41.79 o 
   2  12  12      170.51      100.61     64.19 o 
   3  12  12      692.74      777.91     72.48 o 
   4  12  12      194.13      242.10     48.05 o 
   5  12  12      335.50      503.19    105.39 o 
   6  12  12       10.40       55.25     57.72 o 
   7  12  12      118.99       88.34     60.83 o 
   8  12  12        0.52       60.16     67.14 o 
  -4  13  12      433.26      485.51     78.28 o 
  -3  13  12       68.89       89.32     73.06 o 
  -2  13  12      816.12      788.67     93.16 o 
  -1  13  12      365.34      301.72     84.46 o 
   0  13  12     1446.33     1536.28    190.45 o 
   1  13  12       18.62       20.20     25.16 o 
   2  13  12      616.54      578.29    123.68 o 
   3  13  12      160.30      154.65     88.49 o 
   4  13  12      306.28      313.98     73.58 o 
   5  13  12       51.91       55.22     40.00 o 
   6  13  12       21.72      131.14     65.88 o 
   7  13  12       35.71       50.72     63.91 o 
   8  13  12       12.74       83.55     67.03 o 
  -4  14  12      222.00      347.45     72.56 o 
  -3  14  12       25.48      -43.78     43.78 o 
  -2  14  12      658.30      677.84    131.83 o 
  -1  14  12       28.71      113.38     68.10 o 
   0  14  12     1564.98     1743.37    205.09 o 
   1  14  12       98.45       59.79     52.28 o 
   2  14  12      741.71      938.73    166.42 o 
   3  14  12        0.58      -30.40     30.40 o 
   4  14  12      486.20      499.18     67.80 o 
   5  14  12        7.52      -30.54     46.28 o 
   6  14  12       65.89       82.08     53.94 o 
   7  14  12        0.01       81.16     68.11 o 
  -3  15  12      227.71      325.07     65.75 o 
  -2  15  12      222.90      154.98     51.47 o 
  -1  15  12      409.95      560.70    125.77 o 
   0  15  12      321.02      281.46     96.03 o 
   1  15  12      191.00      199.86     74.77 o 
   2  15  12      441.28      413.34    122.52 o 
   3  15  12      111.92      141.31     46.90 o 
   4  15  12      231.54      235.84     88.37 o 
   5  15  12       84.68      109.22     58.31 o 
   6  15  12       24.88       -3.15     44.81 o 
   7  15  12       18.68       96.01     65.50 o 
  -3  16  12      210.71      281.05     60.10 o 
  -2  16  12        0.01      -29.46    100.72 o 
  -1  16  12      484.67      675.32    140.43 o 
   0  16  12        0.10      -14.94     59.32 o 
   1  16  12      221.20      352.38    104.04 o 
   2  16  12       22.66       42.57     50.08 o 
   3  16  12      256.29      358.61     70.65 o 
   4  16  12       16.69       57.21     58.98 o 
   5  16  12       91.12      124.15     76.65 o 
   6  16  12        0.96       30.13     50.89 o 
  -2  17  12      105.88      187.40     84.50 o 
  -1  17  12      224.03      204.18     88.87 o 
   0  17  12      121.49       60.53     56.10 o 
   1  17  12       98.54       96.09     51.96 o 
   2  17  12       40.60       88.57     61.48 o 
   3  17  12      171.31      183.55     66.51 o 
   4  17  12       20.75      -12.78     56.04 o 
   5  17  12       48.68       53.56     60.67 o 
   6  17  12        7.92      -44.40     46.67 o 
  -1  18  12       20.73       58.24     64.13 o 
   0  18  12      210.59      190.14     67.62 o 
   1  18  12       14.45       27.78    114.84 o 
   2  18  12      134.31      287.24     90.05 o 
   3  18  12       23.30       42.09     39.26 o 
   4  18  12       48.31       82.63     64.67 o 
   5  18  12       13.21       80.41     62.21 o 
   0  19  12      114.57      114.43     55.76 o 
   1  19  12       15.95       53.24     60.12 o 
   2  19  12      110.19      176.55     85.18 o 
   3  19  12        6.41       74.12     65.94 o 
   4  19  12       40.55      165.83     88.50 o 
  -1 -18  13       14.17       49.56     66.59 o 
   0 -18  13       67.80       44.97     70.25 o 
   1 -18  13       13.87      163.72    108.97 o 
  -2 -17  13       27.94       89.73     71.18 o 
  -1 -17  13       74.40       50.79     61.66 o 
   0 -17  13       35.23       63.47     51.17 o 
   1 -17  13      107.74      143.60     50.18 o 
   2 -17  13       40.83       93.55     72.09 o 
   3 -17  13       83.98        1.30     54.86 o 
  -3 -16  13       31.30       82.96     62.71 o 
  -2 -16  13        2.34      -30.00     60.02 o 
  -1 -16  13      108.17       89.53     69.78 o 
   0 -16  13       11.88      -22.20     58.43 o 
   1 -16  13      147.13      145.09     50.76 o 
   2 -16  13        0.45      -41.89     41.89 o 
   3 -16  13      158.75      283.08    103.42 o 
   4 -16  13        1.63      -42.98     42.98 o 
  -4 -15  13       66.75      188.46     91.86 o 
  -3 -15  13        5.45       28.62     48.62 o 
  -2 -15  13       15.96       20.05     42.82 o 
  -1 -15  13      111.19       49.76     62.28 o 
   0 -15  13      209.46      210.44     55.25 o 
   1 -15  13       63.97        0.35     41.30 o 
   2 -15  13       68.62       65.76     34.38 o 
   3 -15  13       97.61      147.01     73.91 o 
   4 -15  13       91.39       99.10     49.91 o 
   5 -15  13       65.54       81.74     49.13 o 
  -4 -14  13      135.89      149.73     76.89 o 
  -3 -14  13       18.10      189.76     81.11 o 
  -2 -14  13      140.26      183.54     78.97 o 
  -1 -14  13        4.18       52.19     51.51 o 
   0 -14  13      504.26      570.47     85.02 o 
   1 -14  13        2.16      -41.57     41.57 o 
   2 -14  13      255.07      266.88     61.38 o 
   3 -14  13        3.82       18.96     36.09 o 
   4 -14  13      271.71      374.47     61.58 o 
   5 -14  13        8.84      145.26    121.74 o 
  -5 -13  13       28.11      134.63     70.97 o 
  -4 -13  13      115.42      182.30     75.95 o 
  -3 -13  13      129.62      258.19     83.60 o 
  -2 -13  13      137.56      172.25     76.72 o 
  -1 -13  13      161.20      161.94     75.92 o 
   0 -13  13      269.28      298.29     65.49 o 
   1 -13  13      193.74      171.65     53.22 o 
   2 -13  13      273.51      278.79     46.54 o 
   3 -13  13      125.73      156.99     53.33 o 
   4 -13  13      317.06      429.25     77.55 o 
   5 -13  13       58.91       93.24     79.02 o 
   6 -13  13       79.14      140.15     62.59 o 
  -5 -12  13       51.04      159.91     74.60 o 
  -4 -12  13       21.34       71.44     66.54 o 
  -3 -12  13      301.16      345.18    101.42 o 
  -2 -12  13       19.67       40.38     45.84 o 
  -1 -12  13      711.21      791.83    129.86 o 
   0 -12  13        1.96        7.41     35.79 o 
   1 -12  13      304.97      336.62     44.83 o 
   2 -12  13      135.15      155.49     37.99 o 
   3 -12  13      398.28      507.45     61.20 o 
   4 -12  13      133.13       86.70     39.35 o 
   5 -12  13      249.76      262.41     61.41 o 
   6 -12  13       39.94       87.97     47.32 o 
  -6 -11  13       13.70      -66.73     66.73 o 
  -5 -11  13       55.54       17.56     56.71 o 
  -4 -11  13       30.44       36.66     47.78 o 
  -3 -11  13      375.57      409.75     99.08 o 
  -2 -11  13       55.52       76.35     50.12 o 
  -1 -11  13      729.86      751.17     65.57 o 
   0 -11  13      114.41      135.74     26.63 o 
   1 -11  13      384.51      363.09     45.83 o 
   2 -11  13       18.79       13.03     16.40 o 
   3 -11  13      628.49      566.98     63.34 o 
   4 -11  13       19.21       -9.45     31.88 o 
   5 -11  13      380.09      346.55     50.00 o 
   6 -11  13        1.62       36.17     35.78 o 
   7 -11  13      110.31      170.61     43.87 o 
  -6 -10  13       70.76       70.39     57.20 o 
  -5 -10  13       19.34        0.47     46.40 o 
  -4 -10  13      147.26      162.35     73.25 o 
  -3 -10  13      114.95      198.57     73.69 o 
  -2 -10  13      213.05      274.18     67.82 o 
  -1 -10  13      300.60      313.07     69.83 o 
   0 -10  13      487.46      561.82     43.77 o 
   1 -10  13      709.30      692.34     58.91 o 
   2 -10  13      403.74      451.31     40.47 o 
   3 -10  13      348.75      338.52     47.81 o 
   4 -10  13      309.82      252.62    139.11 o 
   5 -10  13      190.94      116.83     36.02 o 
   6 -10  13       83.62      159.43     50.45 o 
   7 -10  13       79.64       76.28     35.62 o 
  -6  -9  13       74.62      164.22     75.17 o 
  -5  -9  13        9.11       53.16     53.33 o 
  -4  -9  13      163.74      209.23     78.84 o 
  -3  -9  13       41.67       90.28     31.38 o 
  -2  -9  13      438.29      394.61     46.30 o 
  -1  -9  13       32.50       37.73     17.38 o 
   0  -9  13     1267.61     1190.94     82.85 o 
   1  -9  13      142.90       91.83     18.89 o 
   2  -9  13     1936.80     1924.84     96.40 o 
   3  -9  13       87.70       68.87     19.08 o 
   4  -9  13      820.30      812.39     85.52 o 
   5  -9  13        4.18      -24.40     24.40 o 
   6  -9  13      320.03      365.27     66.24 o 
   7  -9  13        5.78        1.92     28.49 o 
  -5  -8  13      119.26      154.40     66.12 o 
  -4  -8  13       29.04       -4.34     35.89 o 
  -3  -8  13      337.15      381.37     91.23 o 
  -2  -8  13      285.98      312.49     38.63 o 
  -1  -8  13     1005.54      876.98    103.79 o 
   0  -8  13      767.96      630.44    122.02 o 
   1  -8  13      542.37      480.63     35.72 o 
   2  -8  13     1480.55     1468.83     65.59 o 
   3  -8  13     1363.06     1268.96     92.29 o 
   4  -8  13      612.66      472.58     90.03 o 
   5  -8  13      211.39      180.16     50.96 o 
   6  -8  13      327.05      298.37     55.89 o 
   7  -8  13       36.05      -10.63     32.48 o 
   8  -8  13       97.48       83.90     56.90 o 
  -5  -7  13      195.74      204.82     47.44 o 
  -4  -7  13       35.34       60.41     28.31 o 
  -3  -7  13      787.04      719.68     64.18 o 
  -2  -7  13        9.02       18.08     15.26 o 
  -1  -7  13     2659.47     2302.23    366.73 o 
   0  -7  13        6.87      -35.08     35.08 o 
   1  -7  13     1387.26     1258.93    123.05 o 
   2  -7  13      215.32      172.50     21.00 o 
   3  -7  13     2179.64     1885.76     69.96 o 
   4  -7  13      264.24      274.13     29.05 o 
   5  -7  13      837.72      931.24     73.71 o 
   6  -7  13      130.09      118.77     37.84 o 
   7  -7  13      170.55      134.83     85.60 o
[truncated: 147,403 more chars]
